# Supplementary material for: Interannual temperature variability is a principal driver of low-frequency fluctuations in marine fish populations
Source: Commun Biol. 2022 Jan 11;5:28. doi: 10.1038/s42003-021-02960-y (PMC8752724; doi:10.1038/s42003-021-02960-y)
Supplement: Supplementary file 3 — Supplementary Data 1 [file 42003_2021_2960_MOESM3_ESM.csv]

year	Large_copepods_NSER	Sandeels_NSER	Grey_Gurnard_NSER
1970	NA	NA	NA
1971	NA	NA	NA
1972	NA	NA	NA
1973	NA	NA	NA
1974	NA	NA	NA
1975	NA	NA	NA
1976	NA	NA	NA
1977	NA	0.06231	0.43198
1978	NA	0.05769	0.90893
1979	NA	0.2871	0.58506
1980	NA	0.04856	0.71133
1981	NA	0.24721	1.52035
1982	NA	0.15029	0.59131
1983	NA	0.21963	1.48519
1984	NA	0.05495	0.83287
1985	NA	0.20431	1.00712
1986	NA	0.29212	0.9415
1987	NA	0.39222	0.65458
1988	0.0475	0.47391	0.44137
1989	0.0538	0.31528	0.75592
1990	0.1163	1.05587	0.40616
1991	0.0764	2.46146	0.56568
1992	0.0376	2.52451	0.799
1993	0.0631	1.09141	0.72608
1994	0.0864	2.58927	0.90774
1995	0.0739	2.21529	0.77573
1996	0.0435	1.40412	0.94635
1997	0.0339	0.78992	0.71836
1998	0.0329	0.42207	1.02181
1999	0.0498	0.57758	1.76809
2000	0.0706	0.29587	1.23756
2001	0.0645	2.80971	1.18668
2002	0.0884	0.25601	1.08791
2003	0.0842	0.37448	1.0482
2004	0.0982	0.61011	0.9051
2005	0.0957	0.72252	1.17537
2006	0.0539	1.46914	1.12818
2007	0.0644	1.42768	1.43901
2008	0.0862	0.31474	1.28492
2009	0.1536	1.48631	1.22666
2010	0.0594	0.90903	1.34189
2011	0.0589	1.52028	1.67118
2012	0.0746	1.48499	1.58717
2013	0.0673	4.54062	1.41456
