# Supplementary material for: Interannual temperature variability is a principal driver of low-frequency fluctuations in marine fish populations
Source: Commun Biol. 2022 Jan 11;5:28. doi: 10.1038/s42003-021-02960-y (PMC8752724; doi:10.1038/s42003-021-02960-y)
Supplement: Supplementary file 4 — Supplementary Data 2 [file 42003_2021_2960_MOESM4_ESM.csv]

year	sst
1870	5.728338757
1871	5.319795598
1872	5.38352999
1873	5.312617279
1874	6.618382429
1875	5.283217496
1876	5.571473364
1877	4.866834961
1878	6.465465944
1879	5.117729481
1880	6.145744429
1881	5.389368855
1882	5.719713536
1883	5.770444868
1884	6.269612218
1885	5.728466803
1886	5.408727381
1887	5.256019864
1888	4.293385939
1889	5.514585738
1890	5.86717941
1891	4.904590981
1892	5.064964294
1893	6.041814619
1894	6.53141305
1895	4.568734246
1896	6.539726303
1897	5.984334335
1898	6.450582344
1899	6.639690095
1900	5.619395332
1901	5.301782672
1902	5.460686766
1903	6.310348059
1904	5.661857251
1905	6.008722404
1906	5.746967702
1907	5.735795897
1908	5.671018091
1909	5.116808934
1910	6.267292236
1911	5.841396406
1912	6.821175575
1913	6.290839109
1914	6.914448187
1915	5.485034883
1916	5.855025705
1917	4.125588635
1918	4.994168962
1919	5.316640369
1920	6.550221131
1921	6.929588733
1922	5.638237018
1923	6.142527866
1924	4.697235494
1925	6.175100183
1926	6.597592921
1927	6.722502754
1928	6.054752971
1929	4.831880489
1930	5.978458777
1931	5.208530134
1932	5.836700119
1933	6.28987635
1934	6.375287311
1935	6.420400459
1936	5.918132334
1937	5.713941704
1938	6.965425097
1939	6.502656299
1940	4.903687824
1941	4.917691621
1942	4.460698856
1943	5.876809665
1944	5.112678675
1945	6.006338181
1946	6.049574671
1947	4.546452802
1948	6.355867571
1949	6.253403503
1950	6.468227436
1951	5.381606542
1952	6.091195061
1953	5.976885939
1954	5.880980627
1955	4.933552245
1956	5.042977333
1957	6.789714443
1958	5.298258424
1959	6.565838164
1960	6.113544287
1961	7.343065607
1962	5.664974484
1963	4.497554624
1964	5.540443213
1965	5.876598679
1966	5.514454731
1967	6.616226862
1968	5.999259665
1969	4.898503558
1970	5.157233822
1971	6.105048807
1972	6.184011311
1973	6.716268963
1974	7.024528721
1975	6.468366142
1976	5.768001339
1977	6.286648434
1978	6.009970942
1979	4.908116162
1980	6.07548123
1981	5.991318859
1982	6.076434945
1983	6.030974516
1984	5.498008506
1985	5.374778468
1986	4.772594551
1987	5.224957994
1988	6.179729503
1989	7.282164779
1990	7.85316769
1991	6.555801219
1992	6.866479689
1993	6.291176107
1994	6.045859209
1995	6.704396388
1996	4.699249235
1997	6.621089023
1998	7.39121109
1999	6.920843408
2000	7.025397761
2001	6.338039661
2002	7.493227876
2003	6.843358911
2004	7.01838643
2005	6.545836644
2006	6.013892408
2007	8.18604947
2008	7.20629191
2009	7.175684222
2010	6.203481902
2011	6.508839209
2012	6.833982324
2013	4.949494045
2014	7.724114315
2015	6.986325453
2016	7.208593747
2017	7.325773362
