# Supplementary material for: Interannual temperature variability is a principal driver of low-frequency fluctuations in marine fish populations
Source: Commun Biol. 2022 Jan 11;5:28. doi: 10.1038/s42003-021-02960-y (PMC8752724; doi:10.1038/s42003-021-02960-y)
Supplement: Supplementary file 5 — Supplementary Data 3 [file 42003_2021_2960_MOESM5_ESM.csv]

										ABUNDANCE INDICES FROM HEESSEN ET AL. 2015 - FISH ATLAS OF THE CELTIC SEA, NORTH SEA, AND BALTIC SEA
species_code	genus	species	family	TL	life_span	Trophic_level	First-order_autocorrelation	Ecoregion	1977	1978	1979	1980	1981	1982	1983	1984	1985	1986	1987	1988	1989	1990	1991	1992	1993	1994	1995	1996	1997	1998	1999	2000	2001	2002	2003	2004	2005	2006	2007	2008	2009	2010	2011	2012	2013
horse_mack_CSER	Trachurus	trachurus	Carangidae	70	10	3.7	0.30	CSER	NA	NA	NA	NA	NA	NA	NA	NA	0.03197	0.12654	0.0152	0.20535	1.20441	0.45327	0.23181	0.15728	0.25916	0.40524	2.48511	0.55031	0.90226	0.70269	0.73844	0.53891	2.17759	1.70606	2.49916	1.46867	1.53388	1.95935	1.34082	2.19261	0.71375	1.44063	0.51308	2.15915	0.99641
Grey_Gurnard_CSER	Eutrigla	gurnardus	Triglidae	60	6	3.9	0.82	CSER	NA	NA	NA	NA	NA	NA	NA	NA	0.56884	0.24108	0.36392	0.09141	0.10358	0.20774	0.2384	0.37953	0.7688	0.88227	0.39836	0.35538	0.26657	0.47223	0.83353	0.67139	0.68376	0.79722	0.92896	1.00596	0.80676	0.99373	1.41028	2.38792	2.38192	2.32986	2.63631	3.98157	2.00845
Haddock_CSER	Melanogrammus	aeglefinus	Gadidae	112	14.3	4	0.47	CSER	NA	NA	NA	NA	NA	NA	NA	NA	0.90881	0.84998	1.4266	0.47123	0.26707	0.48164	0.58782	0.98714	1.1081	0.74136	0.68254	0.75426	0.79642	0.6046	1.0433	0.88593	1.7803	1.79782	1.87199	1.42892	0.80362	0.65363	1.09481	0.7207	1.54611	1.24344	1.26588	0.77848	1.47582
Hake_CSER	Merluccius	merluccius	Merlucciidae	140	12	4.4	0.60	CSER	NA	NA	NA	NA	NA	NA	NA	NA	0.44688	0.20739	0.34467	0.06147	0.055	0.43595	0.32971	0.31161	0.59266	0.75223	0.29149	0.16312	0.48858	0.91381	0.46442	0.20308	0.38506	0.78745	1.15776	1.06259	1.16667	1.25912	1.66207	2.02089	2.11404	1.70837	1.43609	3.21206	5.09844
Herring_CSER	Clupea	harengus	Clupeidae	43	9.8	3.4	0.00	CSER	NA	NA	NA	NA	NA	NA	NA	NA	0.2013	0.43483	1.74026	1.58716	1.12462	0.57384	2.67477	0.51061	0.64475	0.4585	0.62588	0.39544	0.59592	0.22167	0.85318	0.49009	0.76797	0.8247	0.81529	1.4909	0.69682	0.75367	0.44592	0.55796	1.04577	5.48933	1.05995	0.78521	1.00788
Plaice_CSER	Pleuronectes	platessa	Pleuronectidae	91	10	3.2	0.63	CSER	NA	NA	NA	NA	NA	NA	NA	NA	NA	NA	NA	NA	NA	NA	NA	NA	NA	1.24853	0.91795	1.07914	1.1851	1.36834	1.49082	1.76807	1.36569	1.45501	1.57202	1.60057	0.98274	1.01687	0.97912	0.80323	0.8594	1.18086	2.20944	2.19388	1.86328
Silver_smelt_CSGS	Argentina	sp	Argentinidae	45	12	3.4	0.49	CSER	NA	NA	NA	NA	NA	NA	NA	NA	1.25636	0.60882	0.18699	0.22654	0.1385	0.60258	0.94886	1.71722	1.41076	0.88097	1.16344	1.03859	0.33701	1.06366	1.15967	1.18448	0.79213	1.11634	1.63686	1.28621	0.6632	0.56774	1.1349	1.24807	1.46185	1.05968	1.56793	1.56819	0.85438
Solenette_CSER	Buglossidium	luteum	Soleidae	16	5.2	3.3	0.31	CSER	NA	NA	NA	NA	NA	NA	NA	NA	NA	NA	NA	NA	NA	NA	NA	NA	1.45642	1.6049	1.05591	0.4081	1.02575	1.28536	0.89679	1.76135	1.56419	4.07071	2.08957	2.81834	0.68286	0.8561	0.89964	0.93086	0.90035	0.68465	1.52451	1.61127	0.96966
Sprat_CSER	Sprattus	sprattus	Clupeidae	16	5	3	0.68	CSER	NA	NA	NA	NA	NA	NA	NA	NA	0.01982	0.21921	0.06163	0.30505	0.14258	0.04359	0.10119	0.54993	0.2359	0.03911	0.60522	0.2961	0.41718	0.42097	2.15586	1.20605	1.01911	0.65126	1.06091	2.23339	1.69932	0.85218	1.03206	1.45143	1.10802	3.51283	3.27694	2.95803	1.21609
Tub_gurnard_CSER	Chelidonichthys	lucerna	Triglidae	75	9.9	4	0.70	CSER	NA	NA	NA	NA	NA	NA	NA	NA	-0.00561	0.00945	-0.02003	-0.01241	0.06945	-0.00457	-0.00434	0.00328	1.09442	1.06493	0.61987	0.56814	0.89488	1.41458	0.96951	1.93448	1.60074	1.71227	1.89801	1.68301	0.88175	0.91164	0.88959	0.85269	1.20169	1.34291	3.19099	1.98156	2.27119
Turbot_CSER	Scophthalmus	maximus	Scophthalmidae	100	9.2	4.4	0.80	CSER	NA	NA	NA	NA	NA	NA	NA	NA	0.22747	0.20526	0.23094	0.23452	0.11287	0.05383	0.28945	0.18253	0.98169	1.05525	1.06619	0.8893	0.65346	1.44157	1.4341	1.77654	1.38601	1.66583	1.55154	1.75401	1.07251	0.98769	1.227	1.27844	1.06473	1.74602	1.69067	1.51376	1.59469
Whiting_CSER	Merlangius	merlangus	Gadidae	70	8.4	4.4	0.55	CSER	NA	NA	NA	NA	NA	NA	NA	NA	0.55012	0.42836	0.94818	0.25613	0.13992	0.24299	0.40641	0.67956	1.00751	0.96804	0.95053	0.95494	1.50224	1.23789	2.19661	1.2412	1.18528	1.59543	1.45184	1.68103	0.66523	0.6642	0.87157	0.91971	0.90226	1.42755	1.59656	1.0086	1.67113
Anglerfish_CSER	Lophiide	Lophius	piscatorius	140	26.2	4.4	0.65	CSER	NA	NA	NA	NA	NA	NA	NA	NA	0.43347	0.19565	0.2545	0.3801	0.172	0.40883	0.48997	0.97901	1.17878	1.62329	1.28911	0.98453	0.58357	0.50145	0.50097	0.35955	1.64225	1.55277	1.93051	1.75943	1.29177	1.30612	1.00892	0.83046	0.98577	1.28189	0.96994	2.0597	2.50421
common_skate_CSER	Dipturus	batis	Rajidae	200	23	3.5	0.52	CSER	NA	NA	NA	NA	NA	NA	NA	NA	NA	NA	NA	NA	NA	0.36472	0.30633	0.71065	0.61293	0.68263	0.25037	0.65463	0.14372	0.48884	0.50939	0.87417	1.2194	1.65321	0.63057	1.07416	1.7736	1.28243	2.08995	1.5299	2.17033	1.47242	0.85323	3.49116	3.28537
Conger_eels_CSER	Conger	conger	Congridae	300	20	4.3	0.63	CSER	NA	NA	NA	NA	NA	NA	NA	NA	NA	NA	NA	NA	NA	NA	NA	NA	NA	NA	0.09393	0.2852	0.43239	0.35926	0.25675	0.82989	1.56461	2.32871	1.81493	2.49091	1.88899	2.5209	2.71216	2.03683	2.34557	1.93464	2.16997	3.06625	4.66754
fourbearded_rockling_CSER	Enchelyopus	cimbrius	Lotidae	41	9	3.5	0.51	CSER	NA	NA	NA	NA	NA	NA	NA	NA	1.09471	2.48585	2.19849	1.96262	0.92432	0.44554	0.17289	0.53336	0.59935	1.32793	0.59883	0.38507	0.85598	0.42134	1.00268	1.45151	1.87087	0.76629	0.34642	0.69953	1.49436	2.4217	1.14781	0.91198	1.07367	0.45499	0.38848	0.85203	0.60145
Greater_forkbeard_CSER	Phycis	blennoides	Phycidae	81	13.2	3.7	0.40	CSER	NA	NA	NA	NA	NA	NA	NA	NA	NA	NA	NA	NA	NA	NA	NA	NA	NA	NA	NA	NA	NA	NA	NA	0.10232	1.25411	1.30415	3.72915	2.77546	2.21357	1.45603	0.9922	0.47931	0.40706	0.55523	1.29086	4.59688	8.14764
Lemmon_sole_CSER	Microstomus	kitt	Pleuronectidae	65	9	3.2	0.71	CSER	NA	NA	NA	NA	NA	NA	NA	NA	0.489	0.85684	0.591	0.39215	0.296	0.40586	0.4496	0.75095	1.18485	1.50091	1.09552	0.92576	0.925	1.20455	0.91696	0.73244	1.69635	1.93147	1.88687	1.87162	1.06871	0.96515	1.06038	1.14824	1.00793	0.65407	0.95548	1.02858	0.96919
lesser_spotted_dogfish_CSER	Scyliorhinus	canicula	Scyliorhinidae	100	15	3.8	0.84	CSER	NA	NA	NA	NA	NA	NA	NA	NA	0.333	0.32521	0.428	0.13061	0.196	0.20291	0.32069	0.48305	0.70447	0.65918	0.58414	0.41255	0.538	0.55171	0.64713	0.56475	0.78633	1.08948	0.76963	1.33243	0.83459	1.21187	1.67084	1.99624	2.86302	2.18727	2.51263	2.22253	2.51827
Ling_CSER	Molva	molva	Lotidae	200	15	4.4	0.49	CSER	NA	NA	NA	NA	NA	NA	NA	NA	0.306	0.14609	0.244	0.2623	0.0435	0.08175	0.10023	0.07924	0.39429	0.51178	0.41161	0.23234	0.211	0.21	0.16911	0.14805	0.91815	0.95642	1.92423	0.99346	1.42734	0.5953	1.16761	1.02795	1.22445	1.48027	1.47889	4.04889	7.29117
Megrin_CSGS	Lepidorhombus	whiffiagonis	Scophthalmidae	61	12	4.3	0.42	CSER	NA	NA	NA	NA	NA	NA	NA	NA	0.973	0.58052	0.399	0.5448	0.187	1.09659	0.846	0.99725	0.95248	1.02508	1.55313	1.31258	1.05	1.02716	0.88927	1.06965	0.85848	1.32769	1.18986	1.30182	0.97302	0.92824	0.69246	1.04913	1.26384	0.90572	1.75198	1.50644	0.89856
Other_pipefishes_CSER	Syngnatus_spp_Nerophis_ophidion	Syngnatus_spp_Nerophis_ophidion	Syngnathidae	33	4.7	3.8	0.00	CSER	NA	NA	NA	NA	NA	NA	NA	NA	NA	NA	NA	NA	NA	NA	NA	NA	3.17715	0.94891	0.63985	0.38215	0.896	0.99785	0.98011	2.12762	2.8124	6.30747	1.45745	1.13122	0.23958	0.44456	1.02658	0.46054	0.69979	0.64779	2.84049	0.56088	1.15995
Poor_Cod_CSER	Trisopterus	minutus	Gadidae	35	8	3.7	0.00	CSER	NA	NA	NA	NA	NA	NA	NA	NA	NA	NA	NA	NA	NA	NA	NA	NA	0.90751	0.46169	1.01221	0.46336	0.774	0.6884	0.70637	0.67296	0.74243	0.96675	1.07069	1.51814	0.93496	1.39959	1.67534	2.3976	6.16041	0.97362	1.38672	1.69682	1.23382
Shad_CSER	Alosa	spp.	Clupeidae	65	10	3.5	0.00	CSER	NA	NA	NA	NA	NA	NA	NA	NA	-0.01601	-0.02875	3.8	0.0196	-0.01776	0.01866	0.8423	4.39667	-0.01955	0.01695	1.32031	2.4638	0.65524	0.5441	0.76502	0.18645	0.50587	1.15736	4.6009	0.17244	0.75012	0.24535	3.07395	1.91734	0.01035	0.03448	1.31324	0.46411	0.56208
Spotted_dragonet_CSER	Callionymus	maculatus	Callionymidae	20	4.8	3.3	0.00	CSER	NA	NA	NA	NA	NA	NA	NA	NA	NA	NA	NA	NA	NA	NA	NA	0.5499	1.04704	0.89817	0.41143	0.42158	0.37209	0.62076	0.36257	0.23361	2.43008	0.59181	1.43673	1.93384	0.76138	1.83488	2.52083	1.3881	1.39826	1.65688	1.61733	1.74675	3.22769
Thornback_ray_CSER	Raja	clavata	Rajidae	115	28.8	3.8	0.72	CSER	NA	NA	NA	NA	NA	NA	NA	NA	0.31	0.25	0.38	0.151	0.0218	0.0818	0.0123	0.272	0.909	0.611	1.08	0.92018	1.14957	1.03024	1.12016	0.91119	1.3	1.03125	1.20085	1.61954	1.20134	1.1219	1.14208	1.35157	1.20234	1.32215	1.89025	2.56796	3.15598
Bullrout_CSER	Myoxocephalus	scorpius	Cottidae	60	8.5	3.9	0.33	CSER	NA	NA	NA	NA	NA	NA	NA	NA	NA	NA	NA	NA	NA	NA	NA	NA	2.1952	0.90608	1.44383	0.68508	1.61326	2.15838	0.59669	1.09024	0.72928	0.97238	1.89319	1.42173	0.744	0.93554	1.28177	0.86188	0.62615	1.39227	3.04972	2.82135	1.90791
Flounder_CSER	Platichthys	flesus	Pleuronectidae	60	10.9	3.3	0.60	CSER	NA	NA	NA	NA	NA	NA	NA	NA	NA	NA	NA	NA	NA	NA	NA	NA	NA	NA	0.83247	1.0697	2.21634	1.73634	3.40063	3.34208	3.71983	1.19179	1.80615	0.83819	0.89055	0.4697	0.58131	0.48577	0.61948	0.78283	1.91472	1.12418	1.45759
Sandeels_CSER	Ammodytidae	Ammodytidae	Ammodytidae	30	8.2	3.4	0.00	CSER	NA	NA	NA	NA	NA	NA	NA	NA	-0.0839	-0.0823	-0.1	0.157	-0.0183	0.0621	0.0637	0.34074	0.40113	0.57981	0.87642	0.15076	0.74222	1.41209	0.43105	0.86518	0.76853	0.5147	0.57528	2.71952	1.32569	0.8753	1.05398	0.62302	2.61008	1.70758	7.48802	1.02301	0.612
Scaldfish_CSER	Arnoglossus	laterna	Bothidae	20	8	3.6	0.00	CSER	NA	NA	NA	NA	NA	NA	NA	NA	NA	NA	NA	NA	NA	NA	NA	0.0139	1.5	1.31	0.715	0.575	0.681	0.709	0.55947	1.38212	1.25246	1.8591	1.92598	2.06141	0.70477	0.98743	1.46655	3.16292	1.39372	0.98939	1.86104	1.7807	2.27912
Silvery_pout_CSER	Gadiculus	argenteus	Gadidae	15	5.6	3.6	0.48	CSER	NA	NA	NA	NA	NA	NA	NA	NA	NA	NA	NA	NA	NA	NA	NA	NA	NA	NA	NA	NA	NA	NA	NA	-0.0338	0.809	0.306	1.2	0.995	1.01	0.662	2.07847	1.67503	2.24451	1.79042	1.66129	8.01628	6.31555
horse_mack_NSER	Trachurus	trachurus	Carangidae	70	10	3.7	0.60	NSER	0.07218	0.07002	0.1461	0.62334	0.16143	0.39399	0.1179	0.48748	0.24099	0.16077	0.09006	1.68224	3.08849	1.84418	1.29451	2.06489	0.73264	2.14859	1.44218	1.60619	2.00519	0.86863	0.91528	1.52936	2.94531	2.55195	1.90457	0.66017	0.56963	0.76325	0.41915	0.62246	0.395	1.33199	0.63554	0.55487	0.47482
Bullrout_NSER	Myoxocephalus	scorpius	Cottidae	60	8.5	3.9	0.39	NSER	0.26376	1.01884	0.45292	1.3034	0.89897	0.54575	1.16872	1.34406	1.07174	1.45251	1.48099	0.99577	0.54726	0.48038	1.08138	1.06575	0.80074	0.57237	1.0853	2.4423	3.22676	1.04614	0.4215	0.53068	0.69867	0.56566	1.52632	0.97507	0.37971	0.26149	0.70095	1.1258	0.78735	1.24159	1.74715	1.01969	0.95278
Flounder_NSER	Platichthys	flesus	Pleuronectidae	60	10.9	3.3	0.00	NSER	0.24345	0.39874	0.39206	1.18822	1.04894	0.64441	0.76291	0.68983	0.69045	0.61748	1.0306	0.55242	0.49409	0.94411	0.92993	0.76859	0.65134	1.29288	2.21431	0.70477	0.64652	0.67658	1.74538	0.95782	3.35253	0.89272	1.12178	0.82036	0.59262	2.22127	0.98434	2.02367	1.0151	1.19253	0.83216	1.21583	0.75241
Grey_Gurnard_NSER	Eutrigla	gurnardus	Triglidae	60	6	3.9	0.42	NSER	0.43198	0.90893	0.58506	0.71133	1.52035	0.59131	1.48519	0.83287	1.00712	0.9415	0.65458	0.44137	0.75592	0.40616	0.56568	0.799	0.72608	0.90774	0.77573	0.94635	0.71836	1.02181	1.76809	1.23756	1.18668	1.08791	1.0482	0.9051	1.17537	1.12818	1.43901	1.28492	1.22666	1.34189	1.67118	1.58717	1.41456
Haddock_NSER	Melanogrammus	aeglefinus	Gadidae	112	14.3	4	0.41	NSER	0.18329	0.32964	0.45764	0.74478	0.67086	0.70697	0.65138	0.85283	2.28436	0.77223	0.86353	0.34275	0.43402	0.48859	0.84913	2.9355	1.64978	1.73494	2.00371	2.30305	0.95001	0.63737	4.57812	2.55801	1.27843	0.8434	0.50625	0.37726	0.46238	0.59036	0.5409	0.30166	0.45416	0.66171	0.67336	0.37299	0.23783
Hake_NSER	Merluccius	merluccius	Merlucciidae	140	12	4.4	0.74	NSER	0.12895	0.24075	0.12385	0.08046	0.09159	0.11179	0.23279	0.47248	0.28259	0.75091	0.44227	0.23411	0.51963	0.45757	0.5236	0.60811	0.29019	0.24655	0.32185	0.25992	0.2072	0.54762	0.47649	0.19527	0.21567	0.37303	0.60371	2.23267	3.90778	2.01761	2.56813	2.03092	3.20308	2.38241	1.72631	3.9497	3.88778
Herring_NSER	Clupea	harengus	Clupeidae	43	9.8	3.4	0.56	NSER	0.09401	0.28206	0.07322	0.13446	0.41638	0.37843	0.52243	0.60023	1.0972	1.39011	2.1793	1.52373	0.7082	0.40552	0.84736	1.35528	1.76405	1.10286	1.52814	1.28614	1.20406	0.99513	1.41485	1.17836	1.28927	2.17227	1.44493	0.8941	0.608	0.62519	0.67543	0.65949	0.77599	0.76007	2.05106	0.95984	1.52297
LR_dab_NSER	Hippoglossoides	platessoides	Pleuronectidae	48	10	4.1	0.59	NSER	0.17132	0.10038	0.06254	0.11301	0.24061	0.07046	0.67791	0.51322	1.17025	0.86225	2.08176	0.47229	0.76531	0.59518	0.74482	1.44048	1.20413	1.19394	1.00166	1.58148	2.01795	1.97461	1.50121	1.41924	1.19394	1.40975	1.07419	1.28451	0.88268	0.99379	1.6453	1.0119	0.74244	0.99698	1.13559	1.24116	1.17033
Plaice_NSER	Pleuronectes	platessa	Pleuronectidae	91	10	3.2	0.51	NSER	0.1693	0.28769	0.39154	0.2751	0.29818	1.42215	1.36437	0.5948	3.20881	1.93271	1.86031	1.92753	1.59825	1.58464	1.47561	0.98497	1.04468	1.12644	0.76778	1.635	1.00486	0.8885	0.82344	0.63371	1.06042	0.43764	0.79098	0.4764	0.38205	0.42718	0.42083	0.61268	0.65788	0.89373	0.85082	1.13068	1.07298
Scaldfish_NSER	Arnoglossus	laterna	Bothidae	20	8	3.6	0.49	NSER	NA	NA	NA	NA	NA	NA	NA	NA	NA	NA	0.19707	1.18124	1.7356	1.82436	1.39151	2.67618	3.9853	2.08636	1.68411	0.6069	0.67719	1.12128	1.34513	1.01619	1.42984	0.47567	1.49658	1.41352	0.87587	0.60879	1.34761	1.52808	1.25457	1.11608	0.86119	0.94367	0.84812
Silver_smelt_IBTS	Argentina	sp	Argentinidae	45	12	3.4	0.76	NSER	0.24745	0.11135	0.09331	0.49965	0.06834	0.15731	0.047	0.33527	0.09216	0.45791	0.64652	0.22257	0.46287	1.11272	0.92495	2.19473	2.20623	1.52812	1.07378	0.98978	0.57325	0.71389	1.0907	2.14646	1.37565	1.63437	0.90049	0.91196	0.90134	1.11575	1.57376	2.02806	1.75909	1.79642	2.21013	1.53895	1.47664
Silver_smelt_NPTS	Argentina	sp	Argentinidae	45	12	3.4	0.50	NSER	NA	NA	NA	NA	NA	NA	NA	1.71638	2.57457	1.87775	1.82274	1.02689	0.99756	0.99756	1.2176	1.26895	1.29462	0.90587	0.78117	0.56846	0.78117	1.69438	0.80318	0.51345	1.49633	0.61614	0.09901	1.15892	0.95355	0.05501	0.19071	0.06235	0.11002	0.15403	0.60147	0.96455	2.49021
Silvery_pout_NSER	Gadiculus	argenteus	Gadidae	15	5.6	3.6	0.29	NSER	0.06052	0.0572	-0.00153	0.84146	-0.00875	-0.00548	-0.01541	2.86756	0.75685	1.29719	0.19986	0.10384	0.44672	1.16619	3.85759	4.0089	1.19364	0.48549	0.69845	0.42954	0.29012	0.27436	2.79884	1.16368	3.35454	0.49574	0.23309	1.34827	0.70211	0.24747	1.20191	1.14957	0.71325	1.01265	0.95364	0.94456	1.41664
Smelt_NSER	Osmerus	eperlanus	Osmeridae	45	8	3.5	0.00	NSER	0.14169	0.13772	0.11923	0.34404	0.33262	0.33624	0.33986	1.17654	2.0867	0.4391	3.33943	0.60119	0.2433	4.84659	0.13285	1.34511	0.55267	1.21232	1.31175	0.80676	0.60387	0.659	2.93293	1.58023	0.61084	0.7766	0.13165	0.47033	0.48904	1.83036	0.41854	0.81285	0.30771	3.304	1.34677	0.57646	0.60226
Solenette_IBTS	Buglossidium	luteum	Soleidae	16	5.2	3.3	0.00	NSER	NA	NA	NA	NA	NA	NA	NA	NA	NA	NA	NA	NA	NA	NA	NA	NA	NA	NA	NA	NA	NA	NA	NA	1.33181	1.64802	2.74265	3.63902	2.0238	2.28122	1.22415	3.34697	4.83087	1.97451	1.45347	0.96922	2.12264	0.84521
Solenette_NBTS	Buglossidium	luteum	Soleidae	16	5.2	3.3	0.50	NSER	NA	NA	NA	NA	NA	NA	NA	NA	0.49713	0.49398	1.52758	0.36264	0.98821	0.88579	0.94512	2.00447	2.26971	2.2114	1.77444	1.08378	1.22401	0.83849	2.33907	2.05651	1.22247	0.34428	0.6279	0.53649	1.40836	0.35005	0.64842	0.74082	0.6899	0.85953	0.41888	0.38632	0.33168
Solenette_NSER	Buglossidium	luteum	Soleidae	16	5.2	3.3	0.32	NSER	0.18639	0.21198	0.20024	0.03967	0.22645	0.33884	0.7986	0.53881	0.70082	0.41612	0.98768	0.86424	1.65893	0.71675	0.71745	1.78513	2.81561	8.11412	1.25377	0.48522	0.5976	0.37497	1.36895	1.77765	0.63764	0.36543	0.8872	0.70182	0.93827	0.64115	0.90249	0.76669	1.13962	0.69363	0.78122	0.68264	0.79501
Tub_gurnard_NSER	Chelidonichthys	lucerna	Triglidae	75	9.9	4	0.48	NSER	0.37601	0.05985	0.71612	0.37782	0.40797	0.59277	0.75546	0.13731	0.41048	0.8163	0.52226	0.81755	2.07786	1.29767	1.71079	3.1847	1.91831	2.27256	1.55127	1.14677	0.72008	0.50711	0.34564	2.19534	0.60475	1.12106	0.98912	1.14441	0.46736	0.65951	0.93272	0.7197	1.05182	0.77985	1.21518	0.89901	1.11331
Turbot_NSER	Scophthalmus	maximus	Scophthalmidae	100	9.2	4.4	0.75	NSER	0.35757	0.41766	0.13098	0.59838	0.39977	1.08733	1.08686	1.73038	1.44368	1.44322	0.95286	0.99644	1.24367	1.9808	1.9143	1.75966	2.42525	1.9294	1.65368	1.27891	0.79402	0.61189	0.90314	0.7761	0.71506	0.54396	0.74714	0.66414	0.57557	1.09252	0.68469	1.2127	0.66727	0.69435	0.6278	0.66582	0.4452
Whiting_NSER	Merlangius	merlangus	Gadidae	70	8.4	4.4	0.64	NSER	0.5167	0.68003	0.61789	0.8197	0.6914	0.56855	1.05124	0.52668	1.30111	0.91394	1.39118	0.8996	1.09611	1.36391	1.35132	1.67972	1.35321	1.74233	1.61959	0.80297	1.016	1.39962	1.60158	1.65488	2.0604	1.07347	0.73579	0.56918	0.36377	0.38937	0.58589	0.69428	0.76959	0.75684	0.79367	0.52591	0.65987
Sandeels_NSER	Ammodytidae	Ammodytidae	Ammodytidae	30	8.2	3.4	0.34	NSER	0.06231	0.05769	0.2871	0.04856	0.24721	0.15029	0.21963	0.05495	0.20431	0.29212	0.39222	0.47391	0.31528	1.05587	2.46146	2.52451	1.09141	2.58927	2.21529	1.40412	0.78992	0.42207	0.57758	0.29587	2.80971	0.25601	0.37448	0.61011	0.72252	1.46914	1.42768	0.31474	1.48631	0.90903	1.52028	1.48499	4.54062
fourbearded_rockling_NSER	Enchelyopus	cimbrius	Lotidae	41	9	3.5	0.00	NSER	NA	NA	NA	NA	NA	NA	NA	1.71655	1.73377	1.52546	1.17838	0.38025	0.77912	0.43205	0.95237	2.04519	1.16029	1.21221	0.98658	0.77827	1.767	1.24643	1.22894	1.50639	6.55462	0.72549	0.65597	2.59884	0.8292	0.75968	0.93305	0.39513	0.29091	0.39488	0.4121	0.56812	0.65472
Lemmon_sole_NSER	Microstomus	kitt	Pleuronectidae	65	9	3.2	0.81	NSER	0.148	0.15439	0.117	0.1529	0.211	0.23297	1.1126	0.3648	0.66002	0.51133	0.52546	0.33981	0.539	0.43456	0.52272	0.78095	0.94307	0.87578	1.29677	0.99273	0.88106	1.30949	1.22742	1.72984	1.60338	1.60267	1.53534	1.18693	0.97913	1.22259	1.73978	1.53194	1.46469	1.64154	2.29183	2.18768	2.10557
Ling_NSER	Molva	molva	Lotidae	200	15	4.4	0.35	NSER	0.294	0.42691	0.184	0.6771	0.449	0.25002	2.4291	1.09654	0.75783	1.37619	1.21417	0.36749	0.669	1.18457	1.70721	2.36237	1.53778	1.60398	1.1254	0.7278	1.04432	0.8455	0.58041	1.26502	0.92632	1.22811	1.1618	0.97769	0.97764	0.56532	0.55054	0.73454	1.24246	1.19824	1.30861	1.33064	0.95513
Lumpsucker_NSER	Cyclopterus	lumpus	Cyclopteridae	61	6	3.9	0.00	NSER	0.661	0.37575	0.832	1.64051	1.19	1.08396	0.409	0.76236	1.44608	1.61579	1.59455	0.75083	1.73	1.70706	0.72375	0.79809	0.70331	1.46788	0.6388	1.35935	0.84601	0.45023	0.75217	0.60615	0.7097	0.57821	0.78473	0.41096	1.76304	0.51534	0.53079	0.67112	1.05381	0.95176	2.10556	1.37196	1.42416
Mergin_NSER	Lepidorhombus	whiffiagonis	Scophthalmidae	61	12	4.3	0.65	NSER	0.645	0.31026	0.257	0.7311	0.404	0.42523	0.669	1.33567	0.47445	1.42288	1.59257	0.34562	0.382	1.44904	0.66191	0.52756	0.60075	0.79266	0.55446	0.79091	0.52297	0.42568	0.68438	0.77246	0.475	1.17108	1.11091	1.78494	1.55406	2.00572	1.87865	1.89259	1.63211	1.70533	2.03078	1.73324	1.77683
Other_pipefishes_NSER	Syngnatus_spp_Nerophis_ophidion	Syngnatus_spp_Nerophis_ophidion	Syngnathidae	33	4.7	3.8	0.00	NSER	0.0196	0.03925	0.147	0.78696	0.472	3.58141	0.383	0.13723	0.0486	0.19613	0.36334	0.18615	0.747	1.3373	0.41226	0.83531	1.28789	2.52768	0.4415	0.54966	1.62217	1.76971	2.08452	2.76342	0.39188	2.90104	1.69064	1.08048	1.15913	0.30296	0.2045	1.07036	0.44052	0.84389	2.26081	0.90279	1.89658
Shad_NSER	Alosa	spp.	Clupeidae	65	10	3.5	0.00	NSER	0.12486	0.01377	0.0204	0.0492	1.44723	3.72139	0.025	-0.01241	0.24458	1.15666	-0.02188	0.01426	1.19153	0.06441	0.16687	0.13664	0.03288	1.14384	0.05364	0.01614	0.29528	0.97186	0.14657	0.03551	0.01279	0.26237	0.77705	0.37141	0.2382	2.7553	0.12642	0.2656	0.01464	0.0287	0.52851	0.68989	0.47565
Spotted_dragonet_NSER	Callionymus	maculatus	Callionymidae	20	4.8	3.3	0.00	NSER	NA	NA	NA	NA	NA	NA	NA	NA	NA	NA	NA	NA	NA	NA	NA	1.514	1.20638	1.25455	1.03578	0.89612	1.0234	3.65279	2.36596	1.60341	1.56249	0.91856	1.84692	2.56761	1.34021	1.3292	1.01139	1.2476	0.85083	0.92872	0.967	1.56908	1.52836
