# Supplementary material for: Interannual temperature variability is a principal driver of low-frequency fluctuations in marine fish populations
Source: Commun Biol. 2022 Jan 11;5:28. doi: 10.1038/s42003-021-02960-y (PMC8752724; doi:10.1038/s42003-021-02960-y)
Supplement: Supplementary file 6 — Supplementary Data 4 [file 42003_2021_2960_MOESM6_ESM.csv]

DATA OBTAINED FROM FISHBASE.ORG
Fullname	Life_span	Trophic_level	Area	Temperature
Aethotaxis_mitopteryx_pawsoni	9.4	NA	Antarctica	1
Amblyraja_georgiana	22.2	NA	Antarctica	1
Amblyraja_taaf	18	NA	Antarctica	1
Antimora_rostrata	32.1	3.6	Antarctica	1
Arctozenus_risso	7.1	3.2	Antarctica	1
Bathylagus_antarcticus	16.4	3.1	Antarctica	1
Bathylagus_gracilis	20.1	3.2	Antarctica	1
Bathyraja_maccaini	32	NA	Antarctica	1
Bathyraja_meridionalis	32	NA	Antarctica	1
Bentartia_cinerea	18.9	NA	Antarctica	1
Careproctus_catherinae	7.1	NA	Antarctica	1
Ceratoscopelus_warmingii	6.9	3.4	Antarctica	1
Chaenocephalus_aceratus	40.9	3.4	Antarctica	1
Chaenodraco_wilsoni	9.2	3.2	Antarctica	1
Champsocephalus_esox	8.9	3.9	Antarctica	1
Champsocephalus_gunnari	7.2	3.2	Antarctica	1
Channichthys_rhinoceratus	11	3.2	Antarctica	1
Chionobathyscus_dewitti	12.4	3.8	Antarctica	1
Chionodraco_hamatus	23.8	3.6	Antarctica	1
Chionodraco_myersi	23.7	3.8	Antarctica	1
Chionodraco_rastrospinosus	15	3.8	Antarctica	1
Coelorinchus_marinii	13.5	4.2	Antarctica	1
Coryphaenoides_armatus	32	3.6	Antarctica	1
Coryphaenoides_ferrieri	20.4	NA	Antarctica	1
Cryodraco_antarcticus	10.2	3.6	Antarctica	1
Cryothenia_peninsulae	7.2	3.2	Antarctica	1
Cyclothone_microdon	3.3	3	Antarctica	1
Cyclothone_pallida	10.7	3.2	Antarctica	1
Cyclothone_pseudopallida	3	3.1	Antarctica	1
Cynomacrurus_piriei	17.8	3.4	Antarctica	1
Dacodraco_hunteri	6.3	NA	Antarctica	1
Diaphus_hudsoni	7.3	3.3	Antarctica	1
Diaphus_ostenfeldi	10	NA	Antarctica	1
Dieidolycus_leptodermatus	8.3	NA	Antarctica	1
Dissostichus_eleginoides	24.5	4	Antarctica	1
Dissostichus_mawsoni	31.1	3.9	Antarctica	1
Dolloidraco_longedorsalis	13.9	3.2	Antarctica	1
Edentoliparis_terraenovae	2.5	NA	Antarctica	1
Electrona_antarctica	16.4	3.2	Antarctica	1
Electrona_carlsbergi	5.1	3.2	Antarctica	1
Electrona_paucirastra	6.1	3.2	Antarctica	1
Electrona_subaspera	10.7	3.3	Antarctica	1
Genioliparis_kafanovi	10.9	NA	Antarctica	1
Gobionotothen_gibberifrons	41	3.3	Antarctica	1
Gobionotothen_marionensis	8.3	3.2	Antarctica	1
Gvozdarus_svetovidovi	35.9	4.5	Antarctica	1
Gymnoscopelus_bolini	21.7	3.3	Antarctica	1
Gymnoscopelus_braueri	11.2	3.2	Antarctica	1
Gymnoscopelus_microlampas	10	3	Antarctica	1
Gymnoscopelus_nicholsi	13.3	3.4	Antarctica	1
Gymnoscopelus_opisthopterus	13.3	3.3	Antarctica	1
Gyrinomimus_andriashevi	5.2	NA	Antarctica	1
Gyrinomimus_grahami	6.8	NA	Antarctica	1
Halargyreus_johnsonii	26	3.4	Antarctica	1
Halosauropsis_macrochir	6.4	3.3	Antarctica	1
Harpagifer_antarcticus	11.1	3.3	Antarctica	1
Harpagifer_bispinis	21.3	3.2	Antarctica	1
Helcogrammoides_antarcticus	1	NA	Antarctica	1
Hintonia_candens	10.7	NA	Antarctica	1
Krefftichthys_anderssoni	6.1	3.1	Antarctica	1
Lampanyctus_australis	11.2	3.2	Antarctica	1
Lampanyctus_intricarius	16.5	3.4	Antarctica	1
Lampanyctus_macdonaldi	6	3.1	Antarctica	1
Lepidonotothen_squamifrons	24.3	3.5	Antarctica	1
Lindbergichthys_nudifrons	9.7	3.4	Antarctica	1
Lycenchelys_antarctica	14.9	NA	Antarctica	1
Lycenchelys_aratrirostris	12.8	NA	Antarctica	1
Lycenchelys_argentina	12.8	NA	Antarctica	1
Lycenchelys_bellingshauseni	15.7	NA	Antarctica	1
Lycenchelys_nanospinata	10.8	NA	Antarctica	1
Lycenchelys_nigripalatum	16.6	NA	Antarctica	1
Lycenchelys_tristichodon	17.7	NA	Antarctica	1
Lycodapus_antarcticus	10.8	NA	Antarctica	1
Lycodichthys_antarcticus	11.8	NA	Antarctica	1
Lycodichthys_dearborni	11.3	3.2	Antarctica	1
Macrourus_caml	20.4	NA	Antarctica	1
Macrourus_carinatus	9.9	3.6	Antarctica	1
Macrourus_holotrachys	26.1	3.7	Antarctica	1
Macrourus_whitsoni	26.1	3.5	Antarctica	1
Magnisudis_prionosa	10.6	4.5	Antarctica	1
Mancopsetta_maculata	8.2	3.7	Antarctica	1
Melamphaes_microps	18.5	NA	Antarctica	1
Micromesistius_australis	14.4	3.3	Antarctica	1
Muraenolepis_microps	15.9	3.4	Antarctica	1
Narcetes_stomias	23.8	NA	Antarctica	1
Neopagetopsis_ionah	11.4	3.4	Antarctica	1
Notocetichthys_trunovi	2.6	NA	Antarctica	1
Notolepis_annulata	5.9	3.9	Antarctica	1
Notolepis_coatsi	8.9	3	Antarctica	1
Notoscopelus_resplendens	8.2	3	Antarctica	1
Notothenia_coriiceps	26	2.8	Antarctica	1
Notothenia_neglecta	22.1	3.3	Antarctica	1
Notothenia_rossii	22.4	3.6	Antarctica	1
Nototheniops_larseni	8.9	3.3	Antarctica	1
Oidiphorus_mcallisteri	5.7	NA	Antarctica	1
Ophthalmolycus_amberensis	16.7	NA	Antarctica	1
Ophthalmolycus_bothriocephalus	9.1	NA	Antarctica	1
Pagetopsis_macropterus	7.1	4.1	Antarctica	1
Pagetopsis_maculatus	5.4	NA	Antarctica	1
Pagothenia_borchgrevinki	20.1	3.2	Antarctica	1
Pagothenia_brachysoma	8.8	3.1	Antarctica	1
Paradiplospinus_gracilis	9.9	4.5	Antarctica	1
Paraliparis_acutidens	3.7	NA	Antarctica	1
Paraliparis_amerismos	1.1	NA	Antarctica	1
Paraliparis_camilarus	7.5	NA	Antarctica	1
Paraliparis_devriesi	6.4	NA	Antarctica	1
Paraliparis_ekaporus	7.5	NA	Antarctica	1
Paraliparis_epacrognathus	7.5	NA	Antarctica	1
Paraliparis_incognita	3.1	NA	Antarctica	1
Paraliparis_kocki	8.9	NA	Antarctica	1
Paraliparis_longicaecus	7.3	NA	Antarctica	1
Paraliparis_macrocephalus	3.5	NA	Antarctica	1
Paraliparis_magnoculus	4.9	NA	Antarctica	1
Paraliparis_mawsoni	5.3	NA	Antarctica	1
Paraliparis_meganchus	7.1	3.3	Antarctica	1
Paraliparis_mentikoilon	7.1	NA	Antarctica	1
Paraliparis_monoporus	7.6	NA	Antarctica	1
Paraliparis_nigrolineatus	3	NA	Antarctica	1
Paraliparis_porcus	2.9	NA	Antarctica	1
Paraliparis_posteroporus	6.4	NA	Antarctica	1
Paraliparis_somovi	6.7	NA	Antarctica	1
Paraliparis_stehmanni	6.4	NA	Antarctica	1
Paraliparis_tetrapteryx	4.8	NA	Antarctica	1
Paraliparis_trilobodon	3.5	NA	Antarctica	1
Paraliparis_valentinae	7.9	NA	Antarctica	1
Paraliparis_voroninorum	8.4	NA	Antarctica	1
Patagonotothen_brevicauda_shagensis	8	NA	Antarctica	1
Patagonotothen_ramsayi	11.4	3.5	Antarctica	1
Pleuragramma_antarctica	20.7	3.2	Antarctica	1
Poromitra_crassiceps	25.5	3.1	Antarctica	1
Protomyctophum_andriashevi	5.3	3.4	Antarctica	1
Protomyctophum_bolini	5.9	3	Antarctica	1
Protomyctophum_choriodon	8.2	4.2	Antarctica	1
Protomyctophum_luciferum	5.3	3.5	Antarctica	1
Protomyctophum_normani	4.9	3.3	Antarctica	1
Protomyctophum_subparallelum	3.2	NA	Antarctica	1
Pseudochaenichthys_georgianus	11.8	3.4	Antarctica	1
Pseudocyttus_maculatus	42.4	3.6	Antarctica	1
Rondeletia_loricata	7	3.4	Antarctica	1
Santelmoa_carmenae	15.7	NA	Antarctica	1
Santelmoa_elvirae	20.3	NA	Antarctica	1
Santelmoa_fusca	18.8	NA	Antarctica	1
Seleniolycus_laevifasciatus	10.4	NA	Antarctica	1
Symbolophorus_boops	11.2	3.4	Antarctica	1
Thunnus_maccoyii	19.2	3.9	Antarctica	1
Trematomus_bernacchii	35.4	3.4	Antarctica	1
Trematomus_eulepidotus	25.6	3.4	Antarctica	1
Trematomus_hansoni	35.4	3.4	Antarctica	1
Trematomus_lepidorhinus	31.4	3.8	Antarctica	1
Trematomus_loennbergii	25.7	3.3	Antarctica	1
Trematomus_newnesi	7.8	3.2	Antarctica	1
Trematomus_nicolai	35.4	3.6	Antarctica	1
Trematomus_pennellii	47.2	3.3	Antarctica	1
Trematomus_scotti	17.4	3.2	Antarctica	1
Trematomus_tokarevi	9.4	3.2	Antarctica	1
Trematomus_vicarius	14.2	3.5	Antarctica	1
Volodichthys_solovjevae	10.9	NA	Antarctica	1
Agonus_cataphractus	5.9	3.4	Barents_sea	2.94
Amblyraja_hyperborea	20.6	4.3	Barents_sea	2.94
Amblyraja_radiata	12.5	4.2	Barents_sea	2.94
Ammodytes_marinus	7.2	2.7	Barents_sea	2.94
Anarhichas_denticulatus	29.5	4	Barents_sea	2.94
Anguilla_anguilla	18.9	3.6	Barents_sea	2.94
Anisarchus_medius	15.7	3.2	Barents_sea	2.94
Arctogadus_glacialis	7.7	3.8	Barents_sea	2.94
Arctozenus_risso	7.1	3.2	Barents_sea	2.94
Argentina_silus	14.2	3.3	Barents_sea	2.94
Argentina_sphyraena	10.1	3.5	Barents_sea	2.94
Artediellus_scaber	6.2	3.4	Barents_sea	2.94
Aspidophoroides_olrikii	3.7	3.2	Barents_sea	2.94
Bathyraja_spinicauda	57.8	4.4	Barents_sea	2.94
Benthosema_glaciale	6.2	3	Barents_sea	2.94
Brosme_brosme	18.9	3.9	Barents_sea	2.94
Careproctus_knipowitschi	5	NA	Barents_sea	2.94
Careproctus_macrophthalmus	3.1	NA	Barents_sea	2.94
Careproctus_reinhardti	7.9	3.8	Barents_sea	2.94
Careproctus_tapirus	4.7	NA	Barents_sea	2.94
Ciliata_septentrionalis	3.6	3.5	Barents_sea	2.94
Clupea_harengus	9.8	3.4	Barents_sea	2.94
Coregonus_albula	5.3	3.1	Barents_sea	2.94
Cyclopteropsis_mcalpini	2.6	NA	Barents_sea	2.94
Enchelyopus_cimbrius	14.2	3.5	Barents_sea	2.94
Eumicrotremus_derjugini	4.2	3.2	Barents_sea	2.94
Gadus_morhua	17.6	4.1	Barents_sea	2.94
Gaidropsarus_argentatus	9.8	3.4	Barents_sea	2.94
Gymnelus_andersoni	5.5	NA	Barents_sea	2.94
Gymnocanthus_tricuspis	15	3.5	Barents_sea	2.94
Icelus_bicornis	13.3	3.1	Barents_sea	2.94
Lamna_nasus	47.7	4.6	Barents_sea	2.94
Lepidorhombus_whiffiagonis	23.8	4.3	Barents_sea	2.94
Leptagonus_decagonus	8.5	3.2	Barents_sea	2.94
Leptoclinus_maculatus	10.8	3.3	Barents_sea	2.94
Lethenteron_camtschaticum	17	4.5	Barents_sea	2.94
Liopsetta_glacialis	47.3	3.4	Barents_sea	2.94
Liparis_bathyarcticus	3.9	NA	Barents_sea	2.94
Liparis_fabricii	5.4	3.3	Barents_sea	2.94
Liparis_gibbus	13.6	3.7	Barents_sea	2.94
Liparis_liparis	4.1	NA	Barents_sea	2.94
Liparis_montagui	3.4	3.4	Barents_sea	2.94
Liparis_tunicatus	4.4	3.5	Barents_sea	2.94
Lycenchelys_sarsii	7.6	3.2	Barents_sea	2.94
Lycodes_eudipleurostictus	19	3.5	Barents_sea	2.94
Lycodes_gracilis	20.2	NA	Barents_sea	2.94
Lycodes_pallidus	9.8	3.1	Barents_sea	2.94
Lycodes_reticulatus	13.5	3.5	Barents_sea	2.94
Lycodes_rossi	11.8	3.5	Barents_sea	2.94
Lycodes_seminudus	19	3.8	Barents_sea	2.94
Lycodes_vahlii	19	3.4	Barents_sea	2.94
Maurolicus_muelleri	2.6	3	Barents_sea	2.94
Melanogrammus_aeglefinus	14.3	4	Barents_sea	2.94
Micromesistius_poutassou	7.8	4.1	Barents_sea	2.94
Molva_dypterygia	26.3	4.5	Barents_sea	2.94
Myoxocephalus_quadricornis	16.9	3.7	Barents_sea	2.94
Oncorhynchus_gorbuscha	8.8	4.5	Barents_sea	2.94
Paraliparis_bathybius	8.1	4.3	Barents_sea	2.94
Petromyzon_marinus	32.2	4.4	Barents_sea	2.94
Pleuronectes_platessa	46.2	3.2	Barents_sea	2.94
Pungitius_pungitius	6.1	3.3	Barents_sea	2.94
Rajella_fyllae	11.9	3.4	Barents_sea	2.94
Rajella_lintea	24	3.6	Barents_sea	2.94
Reinhardtius_hippoglossoides	32	4.4	Barents_sea	2.94
Salmo_salar	14.4	4.5	Barents_sea	2.94
Salmo_trutta	13.1	3.4	Barents_sea	2.94
Sebastes_mentella	18.8	4.1	Barents_sea	2.94
Sebastes_norvegicus	25.9	4	Barents_sea	2.94
Sebastes_viviparus	40.5	4	Barents_sea	2.94
Squalus_acanthias	20.5	4.4	Barents_sea	2.94
Theragra_finnmarchica	11.4	NA	Barents_sea	2.94
Abalistes_stellaris	13.6	3.6	Bay_of_Bengal	28.16
Ablennes_hians	4.8	4.5	Bay_of_Bengal	28.16
Abudefduf_notatus	6.1	2.7	Bay_of_Bengal	28.16
Abudefduf_septemfasciatus	8.1	3	Bay_of_Bengal	28.16
Abudefduf_sexfasciatus	6.9	2.7	Bay_of_Bengal	28.16
Acanthocybium_solandri	8.5	4.3	Bay_of_Bengal	28.16
Acanthopagrus_berda	12	3.5	Bay_of_Bengal	28.16
Acanthopagrus_longispinnis	8.5	NA	Bay_of_Bengal	28.16
Acanthurus_leucosternon	10.6	2	Bay_of_Bengal	28.16
Acanthurus_maculiceps	9.8	2	Bay_of_Bengal	28.16
Acanthurus_triostegus	2.8	2.8	Bay_of_Bengal	28.16
Acanthurus_tristis	5.2	NA	Bay_of_Bengal	28.16
Acentrogobius_caninus	4.7	3.5	Bay_of_Bengal	28.16
Acentrogobius_cyanomos	4.2	NA	Bay_of_Bengal	28.16
Aetobatus_narinari	26.6	4.2	Bay_of_Bengal	28.16
Aetomylaeus_nichofii	12.5	3.8	Bay_of_Bengal	28.16
Albula_vulpes	11.9	3.7	Bay_of_Bengal	28.16
Aldrovandia_affinis	7	3.3	Bay_of_Bengal	28.16
Alectis_ciliaris	22.2	4	Bay_of_Bengal	28.16
Alectis_indica	17	4.1	Bay_of_Bengal	28.16
Alepes_djedaba	4.7	3.3	Bay_of_Bengal	28.16
Alepes_melanoptera	3.3	3.4	Bay_of_Bengal	28.16
Alepes_vari	8.7	3.6	Bay_of_Bengal	28.16
Alopias_pelagicus	24.3	4.5	Bay_of_Bengal	28.16
Alopias_superciliosus	39.8	4.5	Bay_of_Bengal	28.16
Alopias_vulpinus	23.5	4.5	Bay_of_Bengal	28.16
Aluterus_monoceros	13	3.8	Bay_of_Bengal	28.16
Ambassis_gymnocephalus	2.4	3.9	Bay_of_Bengal	28.16
Ambassis_interrupta	3.3	2.7	Bay_of_Bengal	28.16
Amblygaster_leiogaster	5	3.4	Bay_of_Bengal	28.16
Amblygaster_sirm	2.4	2.9	Bay_of_Bengal	28.16
Amblyglyphidodon_aureus	4.7	2.7	Bay_of_Bengal	28.16
Amphiprion_akallopisos	4.9	2.7	Bay_of_Bengal	28.16
Amphiprion_ephippium	5.1	2.7	Bay_of_Bengal	28.16
Amphiprion_ocellaris	4.1	3.1	Bay_of_Bengal	28.16
Amphiprion_sebae	5.8	2.7	Bay_of_Bengal	28.16
Anguilla_bicolor	20.7	3.6	Bay_of_Bengal	28.16
Anodontostoma_chacunda	2.2	2.8	Bay_of_Bengal	28.16
Anoxypristis_cuspidata	32.4	4.5	Bay_of_Bengal	28.16
Aphareus_furca	9	4.1	Bay_of_Bengal	28.16
Aphareus_rutilans	17.7	4.1	Bay_of_Bengal	28.16
Aprion_virescens	20.6	4.3	Bay_of_Bengal	28.16
Apristurus_investigatoris	6.4	NA	Bay_of_Bengal	28.16
Arctozenus_risso	7.1	3.2	Bay_of_Bengal	28.16
Argyrops_spinifer	12.2	4.5	Bay_of_Bengal	28.16
Argyrosomus_amoyensis	7.9	NA	Bay_of_Bengal	28.16
Ariomma_indicum	2.6	3.6	Bay_of_Bengal	28.16
Arius_arius	14.2	3.5	Bay_of_Bengal	28.16
Arius_gagora	31.9	NA	Bay_of_Bengal	28.16
Arius_maculatus	7	3.4	Bay_of_Bengal	28.16
Arius_venosus	8.9	4	Bay_of_Bengal	28.16
Aseraggodes_umbratilis	3.3	NA	Bay_of_Bengal	28.16
Astronesthes_indicus	6.9	3.5	Bay_of_Bengal	28.16
Atelomycterus_marmoratus	16.9	NA	Bay_of_Bengal	28.16
Atherinomorus_lacunosus	14.1	3.3	Bay_of_Bengal	28.16
Atrobucca_antonbruun	4.1	NA	Bay_of_Bengal	28.16
Atrobucca_trewavasae	4.5	NA	Bay_of_Bengal	28.16
Atropus_atropos	5.1	3.6	Bay_of_Bengal	28.16
Atule_mate	3.5	4.2	Bay_of_Bengal	28.16
Aulastomatomorpha_phospherops	11.8	NA	Bay_of_Bengal	28.16
Aurigequula_fasciata	3.9	3.3	Bay_of_Bengal	28.16
Auxis_rochei	4.7	NA	Bay_of_Bengal	28.16
Auxis_thazard	3.9	NA	Bay_of_Bengal	28.16
Bahaba_chaptis	8.2	NA	Bay_of_Bengal	28.16
Balistapus_undulatus	7.1	3.4	Bay_of_Bengal	28.16
Balistoides_viridescens	16.9	3.3	Bay_of_Bengal	28.16
Bassozetus_glutinosus	15.9	NA	Bay_of_Bengal	28.16
Batrachocephalus_mino	7.4	4	Bay_of_Bengal	28.16
Benthodesmus_oligoradiatus	4.3	NA	Bay_of_Bengal	28.16
Blenniella_cyanostigma	3.7	NA	Bay_of_Bengal	28.16
Boleophthalmus_boddarti	3.6	2	Bay_of_Bengal	28.16
Boleophthalmus_dussumieri	6.5	NA	Bay_of_Bengal	28.16
Bolinichthys_pyrsobolus	7.9	NA	Bay_of_Bengal	28.16
Brachirus_orientalis	14.2	3.5	Bay_of_Bengal	28.16
Brachirus_pan	3.2	NA	Bay_of_Bengal	28.16
Brachypleura_novaezeelandiae	6.1	3.5	Bay_of_Bengal	28.16
Brevitrygon_imbricata	4.8	3.5	Bay_of_Bengal	28.16
Brotula_multibarbata	20.6	3.7	Bay_of_Bengal	28.16
Butis_butis	4.8	4	Bay_of_Bengal	28.16
Bythaelurus_hispidus	7.3	4.3	Bay_of_Bengal	28.16
Caesio_caerulaurea	5.4	3.4	Bay_of_Bengal	28.16
Caesio_cuning	9	3.4	Bay_of_Bengal	28.16
Caesio_lunaris	6.2	3.4	Bay_of_Bengal	28.16
Caesio_teres	6.2	3.4	Bay_of_Bengal	28.16
Caesio_xanthonota	6.2	3.4	Bay_of_Bengal	28.16
Callionymus_carebares	5.3	3.5	Bay_of_Bengal	28.16
Carangoides_chrysophrys	11.5	4.3	Bay_of_Bengal	28.16
Carangoides_coeruleopinnatus	6.5	4.4	Bay_of_Bengal	28.16
Carangoides_equula	7.1	4	Bay_of_Bengal	28.16
Carangoides_ferdau	13.7	4.3	Bay_of_Bengal	28.16
Carangoides_fulvoguttatus	19.2	4.4	Bay_of_Bengal	28.16
Carangoides_gymnostethus	13.7	4.1	Bay_of_Bengal	28.16
Carangoides_hedlandensis	1	NA	Bay_of_Bengal	28.16
Carangoides_malabaricus	3.7	3.9	Bay_of_Bengal	28.16
Carangoides_oblongus	7.1	NA	Bay_of_Bengal	28.16
Carangoides_plagiotaenia	7.7	4	Bay_of_Bengal	28.16
Carangoides_talamparoides	7.9	4.4	Bay_of_Bengal	28.16
Caranx_heberi	13.1	3.7	Bay_of_Bengal	28.16
Caranx_ignobilis	35.3	4.2	Bay_of_Bengal	28.16
Caranx_melampygus	14.8	4.5	Bay_of_Bengal	28.16
Caranx_sexfasciatus	12	4.5	Bay_of_Bengal	28.16
Carcharhinus_albimarginatus	29.1	4.2	Bay_of_Bengal	28.16
Carcharhinus_altimus	29.1	4.5	Bay_of_Bengal	28.16
Carcharhinus_amblyrhynchos	58	4.1	Bay_of_Bengal	28.16
Carcharhinus_amboinensis	26.4	4.3	Bay_of_Bengal	28.16
Carcharhinus_brevipinna	13.8	4.2	Bay_of_Bengal	28.16
Carcharhinus_dussumieri	11.8	3.9	Bay_of_Bengal	28.16
Carcharhinus_falciformis	32	4.5	Bay_of_Bengal	28.16
Carcharhinus_hemiodon	19.3	4.2	Bay_of_Bengal	28.16
Carcharhinus_leucas	75.4	4.3	Bay_of_Bengal	28.16
Carcharhinus_limbatus	10.5	4.4	Bay_of_Bengal	28.16
Carcharhinus_longimanus	32.5	4.2	Bay_of_Bengal	28.16
Carcharhinus_macloti	11.1	4.2	Bay_of_Bengal	28.16
Carcharhinus_melanopterus	19.3	3.9	Bay_of_Bengal	28.16
Carcharhinus_plumbeus	74.3	4.5	Bay_of_Bengal	28.16
Carcharhinus_sealei	10.3	4.2	Bay_of_Bengal	28.16
Carcharhinus_sorrah	8.5	4.2	Bay_of_Bengal	28.16
Carcharias_taurus	12.5	4.5	Bay_of_Bengal	28.16
Centrophorus_atromarginatus	31.9	NA	Bay_of_Bengal	28.16
Centrophorus_granulosus	30	4.1	Bay_of_Bengal	28.16
Centrophorus_moluccensis	35.9	4.3	Bay_of_Bengal	28.16
Centrophorus_zeehaani	48	NA	Bay_of_Bengal	28.16
Centropyge_bicolor	2.1	3	Bay_of_Bengal	28.16
Centropyge_multispinis	7.8	2.8	Bay_of_Bengal	28.16
Cephalopholis_argus	15.9	4.5	Bay_of_Bengal	28.16
Cephalopholis_miniata	28.6	4.3	Bay_of_Bengal	28.16
Cephaloscyllium_silasi	10.9	NA	Bay_of_Bengal	28.16
Chaetodon_decussatus	3.1	2.6	Bay_of_Bengal	28.16
Chaetodon_falcula	3.1	3.5	Bay_of_Bengal	28.16
Chaetodon_plebeius	2.4	3.3	Bay_of_Bengal	28.16
Chaetodon_triangulum	2.5	3.3	Bay_of_Bengal	28.16
Chaetodon_vagabundus	3.6	2.9	Bay_of_Bengal	28.16
Chanos_chanos	29.1	2.4	Bay_of_Bengal	28.16
Cheilinus_chlorourus	15	3.5	Bay_of_Bengal	28.16
Cheilinus_fasciatus	15.8	3.4	Bay_of_Bengal	28.16
Cheilinus_undulatus	72.3	4	Bay_of_Bengal	28.16
Cheilopogon_spilopterus	2.7	4.2	Bay_of_Bengal	28.16
Chelmon_rostratus	3.1	3.5	Bay_of_Bengal	28.16
Chelon_parsia	4.9	2	Bay_of_Bengal	28.16
Chelon_planiceps	16.5	2	Bay_of_Bengal	28.16
Chelonodon_patoca	7.7	3.1	Bay_of_Bengal	28.16
Chirocentrus_dorab	16.9	4.4	Bay_of_Bengal	28.16
Chirocentrus_nudus	11.9	4.2	Bay_of_Bengal	28.16
Chrysochir_aureus	6	3.5	Bay_of_Bengal	28.16
Cociella_crocodilus	10.6	3.9	Bay_of_Bengal	28.16
Coelophrys_micropa	6.9	NA	Bay_of_Bengal	28.16
Coelorinchus_melanosagmatus	8.3	NA	Bay_of_Bengal	28.16
Coilia_dussumieri	2.4	3.3	Bay_of_Bengal	28.16
Coilia_neglecta	4.7	NA	Bay_of_Bengal	28.16
Coilia_reynaldi	4	3.3	Bay_of_Bengal	28.16
Cookeolus_japonicus	4.5	3.5	Bay_of_Bengal	28.16
Corica_soborna	1.1	NA	Bay_of_Bengal	28.16
Coris_cuvieri	12.4	3.4	Bay_of_Bengal	28.16
Coryphaena_equiselis	2.4	4.5	Bay_of_Bengal	28.16
Coryphaena_hippurus	2.8	4.4	Bay_of_Bengal	28.16
Coryphaenoides_hoskynii	14.2	NA	Bay_of_Bengal	28.16
Cosmocampus_investigatoris	1.4	NA	Bay_of_Bengal	28.16
Crenidens_macracanthus	6.4	NA	Bay_of_Bengal	28.16
Crenimugil_seheli	12.4	2.3	Bay_of_Bengal	28.16
Ctenogobiops_pomastictus	3.6	3.2	Bay_of_Bengal	28.16
Cynoglossus_arel	12	3.5	Bay_of_Bengal	28.16
Cynoglossus_bilineatus	10.6	3.5	Bay_of_Bengal	28.16
Cynoglossus_cynoglossus	4.2	3.5	Bay_of_Bengal	28.16
Cynoglossus_lida	5.2	3.2	Bay_of_Bengal	28.16
Cynoglossus_lingua	8.9	3.5	Bay_of_Bengal	28.16
Cynoglossus_puncticeps	4.4	3.3	Bay_of_Bengal	28.16
Dactyloptena_macracantha	2.5	NA	Bay_of_Bengal	28.16
Dactyloptena_orientalis	1.9	3.7	Bay_of_Bengal	28.16
Dascyllus_trimaculatus	5.1	2.8	Bay_of_Bengal	28.16
Daysciaena_albida	16.9	NA	Bay_of_Bengal	28.16
Decapterus_macrosoma	2.3	3.4	Bay_of_Bengal	28.16
Decapterus_russelli	4.1	3.7	Bay_of_Bengal	28.16
Diagramma_pictum	11.7	3.7	Bay_of_Bengal	28.16
Dipterygonotus_balteatus	2.3	3.4	Bay_of_Bengal	28.16
Dischistodus_perspicillatus	6.5	2	Bay_of_Bengal	28.16
Drepane_punctata	15	3.3	Bay_of_Bengal	28.16
Dussumieria_acuta	2.4	3.4	Bay_of_Bengal	28.16
Dussumieria_elopsoides	5.1	3.4	Bay_of_Bengal	28.16
Echidna_nebulosa	24	4	Bay_of_Bengal	28.16
Elagatis_bipinnulata	11.6	4.3	Bay_of_Bengal	28.16
Electrona_risso	2	3.4	Bay_of_Bengal	28.16
Eleotris_fusca	8.1	3.8	Bay_of_Bengal	28.16
Eleotris_lutea	1.4	NA	Bay_of_Bengal	28.16
Eleutherochir_opercularis	3.3	NA	Bay_of_Bengal	28.16
Eleutheronema_tetradactylum	22.3	4.1	Bay_of_Bengal	28.16
Encrasicholina_devisi	1.2	3.3	Bay_of_Bengal	28.16
Encrasicholina_heteroloba	1.2	3.3	Bay_of_Bengal	28.16
Engyprosopon_grandisquama	7	3.1	Bay_of_Bengal	28.16
Entomacrodus_caudofasciatus	2.9	2	Bay_of_Bengal	28.16
Epinephelus_areolatus	9.9	3.7	Bay_of_Bengal	28.16
Epinephelus_chlorostigma	9.9	4	Bay_of_Bengal	28.16
Epinephelus_coioides	17.2	4	Bay_of_Bengal	28.16
Epinephelus_fasciatus	22.1	3.7	Bay_of_Bengal	28.16
Epinephelus_flavocaeruleus	22.1	4.2	Bay_of_Bengal	28.16
Epinephelus_fuscoguttatus	17.9	4.1	Bay_of_Bengal	28.16
Epinephelus_lanceolatus	58.1	4	Bay_of_Bengal	28.16
Epinephelus_latifasciatus	8.8	4	Bay_of_Bengal	28.16
Epinephelus_malabaricus	3.6	4.2	Bay_of_Bengal	28.16
Epinephelus_miliaris	4	3.8	Bay_of_Bengal	28.16
Epinephelus_morrhua	13	4	Bay_of_Bengal	28.16
Epinephelus_quoyanus	10.5	4	Bay_of_Bengal	28.16
Epinephelus_undulosus	28.8	3.7	Bay_of_Bengal	28.16
Equulites_leuciscus	2	3.1	Bay_of_Bengal	28.16
Escualosa_thoracata	1.5	3.2	Bay_of_Bengal	28.16
Etelis_carbunculus	8	4.5	Bay_of_Bengal	28.16
Etelis_coruscans	10.6	4.4	Bay_of_Bengal	28.16
Etelis_radiosus	13.7	4.5	Bay_of_Bengal	28.16
Eubleekeria_splendens	2.7	2.9	Bay_of_Bengal	28.16
Eupleurogrammus_glossodon	4.7	4.5	Bay_of_Bengal	28.16
Eupleurogrammus_muticus	4.7	4.1	Bay_of_Bengal	28.16
Eusphyra_blochii	17	4.2	Bay_of_Bengal	28.16
Eustomias_perplexus	4.9	NA	Bay_of_Bengal	28.16
Euthynnus_affinis	6.5	4.5	Bay_of_Bengal	28.16
Exocoetus_volitans	2.6	3	Bay_of_Bengal	28.16
Filimanus_xanthonema	2.1	3.4	Bay_of_Bengal	28.16
Fusigobius_maximus	3.3	NA	Bay_of_Bengal	28.16
Gadomus_multifilis	12.4	NA	Bay_of_Bengal	28.16
Galeocerdo_cuvier	15.8	4.5	Bay_of_Bengal	28.16
Gazza_achlamys	3.2	3.7	Bay_of_Bengal	28.16
Gazza_minuta	2.5	4.2	Bay_of_Bengal	28.16
Gempylus_serpens	18	4.4	Bay_of_Bengal	28.16
Gephyroberyx_darwinii	57.1	3.9	Bay_of_Bengal	28.16
Gerres_erythrourus	5.8	3.3	Bay_of_Bengal	28.16
Gerres_filamentosus	9.7	3.3	Bay_of_Bengal	28.16
Gerres_oyena	2.6	2.7	Bay_of_Bengal	28.16
Gerres_phaiya	3.3	NA	Bay_of_Bengal	28.16
Gerres_setifer	2.2	NA	Bay_of_Bengal	28.16
Glossogobius_giuris	4.1	3.7	Bay_of_Bengal	28.16
Glyphis_gangeticus	19.3	NA	Bay_of_Bengal	28.16
Gnathanodon_speciosus	5.6	3.8	Bay_of_Bengal	28.16
Gnathodentex_aureolineatus	7.3	3.6	Bay_of_Bengal	28.16
Grammatobothus_polyophthalmus	9.7	3.6	Bay_of_Bengal	28.16
Grammatorcynus_bilineatus	10.7	4.2	Bay_of_Bengal	28.16
Gymnocaesio_gymnoptera	17.6	3.4	Bay_of_Bengal	28.16
Gymnocranius_elongatus	8.4	3.4	Bay_of_Bengal	28.16
Gymnocranius_grandoculis	12.4	3.8	Bay_of_Bengal	28.16
Gymnocranius_griseus	12.9	3.2	Bay_of_Bengal	28.16
Gymnomuraena_zebra	36.1	3.4	Bay_of_Bengal	28.16
Gymnosarda_unicolor	24.2	4.5	Bay_of_Bengal	28.16
Gymnothorax_favagineus	72.6	4.2	Bay_of_Bengal	28.16
Gymnothorax_fimbriatus	20.5	4	Bay_of_Bengal	28.16
Gymnothorax_tile	15.1	NA	Bay_of_Bengal	28.16
Gymnothorax_undulatus	36.1	3.6	Bay_of_Bengal	28.16
Halichoeres_melanurus	4.2	2.9	Bay_of_Bengal	28.16
Halieutaea_fumosa	11.2	NA	Bay_of_Bengal	28.16
Halieutaea_indica	10	NA	Bay_of_Bengal	28.16
Halieutopsis_nudiventer	5.2	NA	Bay_of_Bengal	28.16
Halophryne_diemensis	12.9	3.7	Bay_of_Bengal	28.16
Harpadon_nehereus	1.9	4.2	Bay_of_Bengal	28.16
Hemiramphus_convexus	2.4	NA	Bay_of_Bengal	28.16
Hemiramphus_far	5.1	2.9	Bay_of_Bengal	28.16
Hemitaurichthys_zoster	2.9	3.3	Bay_of_Bengal	28.16
Hemitriakis_indroyonoi	19.2	NA	Bay_of_Bengal	28.16
Heniochus_acuminatus	3.9	3.4	Bay_of_Bengal	28.16
Heniochus_monoceros	3.7	3.5	Bay_of_Bengal	28.16
Herklotsichthys_quadrimaculatus	1.4	3.6	Bay_of_Bengal	28.16
Hexanematichthys_sagor	13	4	Bay_of_Bengal	28.16
Hilsa_kelee	2.6	2.8	Bay_of_Bengal	28.16
Hirundichthys_coromandelensis	2.1	NA	Bay_of_Bengal	28.16
Hypopleuron_caninum	14.3	NA	Bay_of_Bengal	28.16
Hyporhamphus_balinensis	2.4	NA	Bay_of_Bengal	28.16
Hyporhamphus_limbatus	4	3.1	Bay_of_Bengal	28.16
Hyporhamphus_unicuspis	3.6	NA	Bay_of_Bengal	28.16
Ichthyococcus_parini	0.5	NA	Bay_of_Bengal	28.16
Ilisha_elongata	7.7	3.8	Bay_of_Bengal	28.16
Ilisha_filigera	5	NA	Bay_of_Bengal	28.16
Ilisha_kampeni	3.5	3.3	Bay_of_Bengal	28.16
Ilisha_megaloptera	8.1	3	Bay_of_Bengal	28.16
Ilisha_melastoma	5	3.4	Bay_of_Bengal	28.16
Istiblennius_dussumieri	4.5	2	Bay_of_Bengal	28.16
Istiblennius_edentulus	6	2	Bay_of_Bengal	28.16
Istiblennius_lineatus	5.6	2	Bay_of_Bengal	28.16
Istigobius_ornatus	4	3.5	Bay_of_Bengal	28.16
Istiompax_indica	31	4.5	Bay_of_Bengal	28.16
Istiophorus_platypterus	20	4.5	Bay_of_Bengal	28.16
Isurus_oxyrinchus	38.3	4.5	Bay_of_Bengal	28.16
Johnius_belangerii	5	3.3	Bay_of_Bengal	28.16
Johnius_borneensis	4	3.7	Bay_of_Bengal	28.16
Johnius_carouna	5.1	NA	Bay_of_Bengal	28.16
Johnius_carutta	5.1	4	Bay_of_Bengal	28.16
Johnius_dussumieri	3.1	4.1	Bay_of_Bengal	28.16
Johnius_macropterus	4.2	3.3	Bay_of_Bengal	28.16
Johnius_macrorhynus	3.9	NA	Bay_of_Bengal	28.16
Johnius_plagiostoma	2.1	NA	Bay_of_Bengal	28.16
Kajikia_audax	6.6	4.5	Bay_of_Bengal	28.16
Karalla_daura	1.1	3	Bay_of_Bengal	28.16
Karalla_dussumieri	2.7	3.2	Bay_of_Bengal	28.16
Katsuwonus_pelamis	5.9	4.4	Bay_of_Bengal	28.16
Kumococius_rodericensis	5.6	NA	Bay_of_Bengal	28.16
Kyphosus_cinerascens	11.4	2.8	Bay_of_Bengal	28.16
Kyphosus_vaigiensis	17.9	2	Bay_of_Bengal	28.16
Lactarius_lactarius	3.4	4.2	Bay_of_Bengal	28.16
Laeops_guentheri	6.5	3.5	Bay_of_Bengal	28.16
Lagocephalus_inermis	5.4	NA	Bay_of_Bengal	28.16
Lampris_guttatus	13.2	4.2	Bay_of_Bengal	28.16
Lamprogrammus_niger	15.1	NA	Bay_of_Bengal	28.16
Lates_calcarifer	23.1	3.8	Bay_of_Bengal	28.16
Leiognathus_equulus	2.6	3	Bay_of_Bengal	28.16
Lepidotrigla_spiloptera	3.5	NA	Bay_of_Bengal	28.16
Leptomelanosoma_indicum	15.3	3.9	Bay_of_Bengal	28.16
Leptosynanceia_asteroblepa	10.5	NA	Bay_of_Bengal	28.16
Lepturacanthus_savala	3.8	4.3	Bay_of_Bengal	28.16
Lethrinus_conchyliatus	16.9	4	Bay_of_Bengal	28.16
Lethrinus_erythracanthus	14.3	3.4	Bay_of_Bengal	28.16
Lethrinus_harak	5.6	3.6	Bay_of_Bengal	28.16
Lethrinus_lentjan	4.1	3.9	Bay_of_Bengal	28.16
Lethrinus_microdon	14.4	3.8	Bay_of_Bengal	28.16
Lethrinus_nebulosus	13.6	3.8	Bay_of_Bengal	28.16
Lethrinus_ornatus	5.8	3.4	Bay_of_Bengal	28.16
Lipocheilus_carnolabrum	13.3	3.9	Bay_of_Bengal	28.16
Lobotes_surinamensis	4.2	4	Bay_of_Bengal	28.16
Lophiodes_gracilimanus	4.5	NA	Bay_of_Bengal	28.16
Loxodon_macrorhinus	6.5	4	Bay_of_Bengal	28.16
Lutjanus_argentimaculatus	15.4	3.6	Bay_of_Bengal	28.16
Lutjanus_bengalensis	5.9	3.8	Bay_of_Bengal	28.16
Lutjanus_biguttatus	5	4	Bay_of_Bengal	28.16
Lutjanus_carponotatus	7.7	3.9	Bay_of_Bengal	28.16
Lutjanus_decussatus	6.8	4	Bay_of_Bengal	28.16
Lutjanus_erythropterus	8.1	4.5	Bay_of_Bengal	28.16
Lutjanus_fulviflamma	9.4	3.8	Bay_of_Bengal	28.16
Lutjanus_fulvus	6.4	3.6	Bay_of_Bengal	28.16
Lutjanus_gibbus	9.2	4.1	Bay_of_Bengal	28.16
Lutjanus_guilcheri	11.4	3.6	Bay_of_Bengal	28.16
Lutjanus_johnii	24.8	4.2	Bay_of_Bengal	28.16
Lutjanus_kasmira	13.4	3.9	Bay_of_Bengal	28.16
Lutjanus_lemniscatus	11.9	4	Bay_of_Bengal	28.16
Lutjanus_lunulatus	7.7	4	Bay_of_Bengal	28.16
Lutjanus_lutjanus	5.2	4	Bay_of_Bengal	28.16
Lutjanus_madras	5.9	NA	Bay_of_Bengal	28.16
Lutjanus_malabaricus	24	4.5	Bay_of_Bengal	28.16
Lutjanus_monostigma	13	4.3	Bay_of_Bengal	28.16
Lutjanus_quinquelineatus	9.2	3.7	Bay_of_Bengal	28.16
Lutjanus_rivulatus	13.1	4.1	Bay_of_Bengal	28.16
Lutjanus_russellii	9.5	4.1	Bay_of_Bengal	28.16
Lutjanus_sebae	18	4.1	Bay_of_Bengal	28.16
Lutjanus_vitta	13	4	Bay_of_Bengal	28.16
Macolor_niger	13.7	4	Bay_of_Bengal	28.16
Macrospinosa_cuja	22.2	NA	Bay_of_Bengal	28.16
Makaira_mazara	25.2	4.5	Bay_of_Bengal	28.16
Malacocephalus_laevis	20.4	3.8	Bay_of_Bengal	28.16
Malacosteus_niger	6.9	3.7	Bay_of_Bengal	28.16
Megalaspis_cordyla	4.1	3.9	Bay_of_Bengal	28.16
Megalops_cyprinoides	20.6	3.5	Bay_of_Bengal	28.16
Mene_maculata	15.2	3.4	Bay_of_Bengal	28.16
Minous_inermis	6.5	NA	Bay_of_Bengal	28.16
Mobula_birostris	36.7	3.5	Bay_of_Bengal	28.16
Mobula_eregoodootenkee	12.5	3.4	Bay_of_Bengal	28.16
Mobula_japanica	13.9	3.4	Bay_of_Bengal	28.16
Mobula_kuhlii	12.5	3.4	Bay_of_Bengal	28.16
Mobula_mobular	12.7	3.7	Bay_of_Bengal	28.16
Mobula_tarapacana	12.7	3.8	Bay_of_Bengal	28.16
Mobula_thurstoni	12.6	3.1	Bay_of_Bengal	28.16
Mola_mola	19.5	3.3	Bay_of_Bengal	28.16
Monomitopus_nigripinnis	7.5	NA	Bay_of_Bengal	28.16
Monotaxis_grandoculis	13.6	3.4	Bay_of_Bengal	28.16
Mugil_cephalus	8.4	2.5	Bay_of_Bengal	28.16
Mustelus_mosis	24.1	4	Bay_of_Bengal	28.16
Myripristis_murdjan	8.7	3.4	Bay_of_Bengal	28.16
Naucrates_ductor	1.1	3.4	Bay_of_Bengal	28.16
Negaprion_acutidens	36.4	4.1	Bay_of_Bengal	28.16
Nemapteryx_caelata	4.2	4	Bay_of_Bengal	28.16
Nemapteryx_nenga	8.9	NA	Bay_of_Bengal	28.16
Nematalosa_galatheae	3.7	3.4	Bay_of_Bengal	28.16
Nematalosa_nasus	4.6	2.2	Bay_of_Bengal	28.16
Nemichthys_scolopaceus	9.6	3.5	Bay_of_Bengal	28.16
Nemipterus_bathybius	7.1	4	Bay_of_Bengal	28.16
Nemipterus_bipunctatus	6.5	3.9	Bay_of_Bengal	28.16
Nemipterus_furcosus	6.3	3.7	Bay_of_Bengal	28.16
Nemipterus_hexodon	5.9	3.9	Bay_of_Bengal	28.16
Nemipterus_japonicus	5.6	4.1	Bay_of_Bengal	28.16
Nemipterus_nematophorus	4.4	NA	Bay_of_Bengal	28.16
Nemipterus_peronii	5.8	3.6	Bay_of_Bengal	28.16
Nemipterus_randalli	3.4	NA	Bay_of_Bengal	28.16
Neobythites_macrops	5.8	NA	Bay_of_Bengal	28.16
Neobythites_steatiticus	8.6	NA	Bay_of_Bengal	28.16
Neoniphon_sammara	5.4	3.6	Bay_of_Bengal	28.16
Netuma_thalassina	44.9	3.5	Bay_of_Bengal	28.16
Nibea_soldado	11.4	4	Bay_of_Bengal	28.16
Nuchequula_blochii	2.2	2.9	Bay_of_Bengal	28.16
Nuchequula_gerreoides	2.3	3	Bay_of_Bengal	28.16
Onigocia_macrolepis	3.5	3.6	Bay_of_Bengal	28.16
Opisthopterus_tardoore	4.6	3.4	Bay_of_Bengal	28.16
Orbiraja_powelli	10.8	NA	Bay_of_Bengal	28.16
Osteogeneiosus_militaris	4.4	4	Bay_of_Bengal	28.16
Osteomugil_cunnesius	6.5	2.4	Bay_of_Bengal	28.16
Ostorhinchus_oxina	1.7	NA	Bay_of_Bengal	28.16
Otolithes_ruber	8.9	3.6	Bay_of_Bengal	28.16
Otolithoides_biauritus	5.7	4	Bay_of_Bengal	28.16
Pachycara_shcherbachevi	14.1	NA	Bay_of_Bengal	28.16
Pampus_argenteus	5.2	3.3	Bay_of_Bengal	28.16
Pampus_chinensis	4.3	3.6	Bay_of_Bengal	28.16
Panna_heterolepis	4.4	NA	Bay_of_Bengal	28.16
Paracaesio_sordida	9.2	2.8	Bay_of_Bengal	28.16
Paracaesio_xanthura	9.5	3.4	Bay_of_Bengal	28.16
Paracheilinus_mccoskeri	2.9	3.4	Bay_of_Bengal	28.16
Paramonacanthus_curtorhynchos	4.1	NA	Bay_of_Bengal	28.16
Paramonacanthus_japonicus	4.3	2.8	Bay_of_Bengal	28.16
Parascolopsis_eriomma	7.1	3.5	Bay_of_Bengal	28.16
Parascolopsis_inermis	4	3.5	Bay_of_Bengal	28.16
Parascombrops_pellucidus	3.2	NA	Bay_of_Bengal	28.16
Parastromateus_niger	4.8	2.9	Bay_of_Bengal	28.16
Parexocoetus_mento	1.2	NA	Bay_of_Bengal	28.16
Parupeneus_indicus	9.8	3.5	Bay_of_Bengal	28.16
Pennahia_anea	5.4	4	Bay_of_Bengal	28.16
Pennahia_ovata	3.8	NA	Bay_of_Bengal	28.16
Pentaprion_longimanus	2.8	3.4	Bay_of_Bengal	28.16
Periophthalmus_argentilineatus	6.7	3.3	Bay_of_Bengal	28.16
Periophthalmus_novemradiatus	4.3	NA	Bay_of_Bengal	28.16
Petroscirtes_breviceps	5	2.1	Bay_of_Bengal	28.16
Photopectoralis_bindus	3.2	2.9	Bay_of_Bengal	28.16
Pinjalo_lewisi	11.4	3.3	Bay_of_Bengal	28.16
Pinjalo_pinjalo	15.1	3.4	Bay_of_Bengal	28.16
Pisodonophis_boro	12.5	4	Bay_of_Bengal	28.16
Planiliza_melinopterus	10.9	2.3	Bay_of_Bengal	28.16
Planiliza_subviridis	18.7	2.7	Bay_of_Bengal	28.16
Platax_orbicularis	14.3	3.3	Bay_of_Bengal	28.16
Platycephalus_indicus	8	3.6	Bay_of_Bengal	28.16
Platytroctes_mirus	1.5	NA	Bay_of_Bengal	28.16
Plectropomus_areolatus	4.5	4.5	Bay_of_Bengal	28.16
Plicofollis_layardi	6.5	4	Bay_of_Bengal	28.16
Plicofollis_platystomus	9.2	3.5	Bay_of_Bengal	28.16
Plotosus_canius	28.9	3.9	Bay_of_Bengal	28.16
Plotosus_lineatus	6.4	3.6	Bay_of_Bengal	28.16
Poecilopsetta_colorata	6.4	3.5	Bay_of_Bengal	28.16
Poecilopsetta_praelonga	6.5	3.5	Bay_of_Bengal	28.16
Polydactylus_multiradiatus	3.3	3.1	Bay_of_Bengal	28.16
Polydactylus_plebeius	6.3	3.6	Bay_of_Bengal	28.16
Polydactylus_sexfilis	7.2	3.4	Bay_of_Bengal	28.16
Polydactylus_sextarius	7.6	3.8	Bay_of_Bengal	28.16
Polyipnus_asper	3.8	NA	Bay_of_Bengal	28.16
Polymetme_corythaeola	2.3	4.4	Bay_of_Bengal	28.16
Polynemus_paradiseus	3	3.9	Bay_of_Bengal	28.16
Pomadasys_argenteus	10.5	3.5	Bay_of_Bengal	28.16
Pomadasys_maculatus	17.9	4	Bay_of_Bengal	28.16
Pomadasys_olivaceus	14.3	2.6	Bay_of_Bengal	28.16
Pomatomus_saltatrix	21.3	4.5	Bay_of_Bengal	28.16
Poromitra_macrophthalma	8.8	NA	Bay_of_Bengal	28.16
Premnas_biaculeatus	6.1	2.8	Bay_of_Bengal	28.16
Priacanthus_hamrur	4.3	3.6	Bay_of_Bengal	28.16
Priacanthus_macracanthus	2.2	4.1	Bay_of_Bengal	28.16
Priacanthus_tayenus	4.2	3.8	Bay_of_Bengal	28.16
Prionace_glauca	29.1	4.4	Bay_of_Bengal	28.16
Pristipomoides_auricilla	8	3.9	Bay_of_Bengal	28.16
Pristipomoides_filamentosus	11.9	4.2	Bay_of_Bengal	28.16
Pristipomoides_multidens	13.1	3.8	Bay_of_Bengal	28.16
Pristipomoides_sieboldii	8.1	3.7	Bay_of_Bengal	28.16
Pristipomoides_zonatus	12.2	4	Bay_of_Bengal	28.16
Pristis_microdon	58.7	3.8	Bay_of_Bengal	28.16
Pristis_pectinata	43.5	4.5	Bay_of_Bengal	28.16
Pristis_perotteti	32.8	NA	Bay_of_Bengal	28.16
Pristis_pristis	29.3	4	Bay_of_Bengal	28.16
Protonibea_diacanthus	7.4	3.5	Bay_of_Bengal	28.16
Psenopsis_cyanea	5.5	NA	Bay_of_Bengal	28.16
Psettodes_erumei	5.1	4.4	Bay_of_Bengal	28.16
Pseudanthias_evansi	4.1	3.4	Bay_of_Bengal	28.16
Pseudocarcharias_kamoharai	21.1	4.2	Bay_of_Bengal	28.16
Pseudocheilinus_hexataenia	3.6	3.2	Bay_of_Bengal	28.16
Pseudorhombus_arsius	17.8	4.2	Bay_of_Bengal	28.16
Pseudorhombus_elevatus	2.9	3.5	Bay_of_Bengal	28.16
Pseudorhombus_javanicus	2.4	3.5	Bay_of_Bengal	28.16
Pseudorhombus_triocellatus	3.4	3.5	Bay_of_Bengal	28.16
Pterocaesio_chrysozona	3.4	3.4	Bay_of_Bengal	28.16
Pterocaesio_marri	5.4	3.4	Bay_of_Bengal	28.16
Pterocaesio_pisang	2.7	3.4	Bay_of_Bengal	28.16
Pterocaesio_randalli	3.9	3.4	Bay_of_Bengal	28.16
Pterocaesio_tessellata	3.9	3.4	Bay_of_Bengal	28.16
Pterocaesio_tile	4.7	3.3	Bay_of_Bengal	28.16
Pteroplatytrygon_violacea	16	4.4	Bay_of_Bengal	28.16
Pterotolithus_maculatus	8.9	NA	Bay_of_Bengal	28.16
Pterygotrigla_arabica	8.1	NA	Bay_of_Bengal	28.16
Pterygotrigla_macrorhynchus	6.7	NA	Bay_of_Bengal	28.16
Rachycentron_canadum	6.7	4	Bay_of_Bengal	28.16
Raconda_russeliana	7.1	3.3	Bay_of_Bengal	28.16
Rastrelliger_brachysoma	2	2.7	Bay_of_Bengal	28.16
Rastrelliger_faughni	1.9	3.4	Bay_of_Bengal	28.16
Rastrelliger_kanagurta	2.9	3.2	Bay_of_Bengal	28.16
Rhabdosargus_sarba	8.8	3.2	Bay_of_Bengal	28.16
Rhincodon_typus	58.8	3.6	Bay_of_Bengal	28.16
Rhinoptera_javanica	10.3	3.3	Bay_of_Bengal	28.16
Rhizoprionodon_acutus	14.4	4.2	Bay_of_Bengal	28.16
Rhizoprionodon_oligolinx	6.1	4.1	Bay_of_Bengal	28.16
Rhynchorhamphus_malabaricus	4	2.2	Bay_of_Bengal	28.16
Rogadius_asper	3.9	NA	Bay_of_Bengal	28.16
Saccogaster_maculata	3.3	NA	Bay_of_Bengal	28.16
Sarda_orientalis	10.7	4.2	Bay_of_Bengal	28.16
Sardinella_albella	1.7	2.6	Bay_of_Bengal	28.16
Sardinella_brachysoma	2.9	NA	Bay_of_Bengal	28.16
Sardinella_fimbriata	1.8	2.7	Bay_of_Bengal	28.16
Sardinella_gibbosa	2.4	2.8	Bay_of_Bengal	28.16
Sargocentron_rubrum	2.4	3.6	Bay_of_Bengal	28.16
Saurida_gracilis	5.5	4.2	Bay_of_Bengal	28.16
Saurida_tumbil	11.5	4.4	Bay_of_Bengal	28.16
Scatophagus_argus	2.4	3	Bay_of_Bengal	28.16
Sciades_sona	8	4	Bay_of_Bengal	28.16
Scoliodon_laticaudus	6	3.8	Bay_of_Bengal	28.16
Scolopsis_bilineata	5.2	3.6	Bay_of_Bengal	28.16
Scolopsis_ciliata	5.2	3.7	Bay_of_Bengal	28.16
Scolopsis_ghanam	6.2	3.6	Bay_of_Bengal	28.16
Scolopsis_vosmeri	5.2	3.5	Bay_of_Bengal	28.16
Scolopsis_xenochrous	4.6	3.4	Bay_of_Bengal	28.16
Scomberoides_commersonnianus	21.2	4.4	Bay_of_Bengal	28.16
Scomberoides_lysan	8.7	4	Bay_of_Bengal	28.16
Scomberoides_tala	10.6	4.5	Bay_of_Bengal	28.16
Scomberoides_tol	2.9	4.1	Bay_of_Bengal	28.16
Scomberomorus_commerson	10.3	4.5	Bay_of_Bengal	28.16
Scomberomorus_guttatus	3.8	4.3	Bay_of_Bengal	28.16
Scomberomorus_koreanus	15.2	4.2	Bay_of_Bengal	28.16
Scomberomorus_lineolatus	9.1	4.5	Bay_of_Bengal	28.16
Scorpaenodes_muciparus	5.8	NA	Bay_of_Bengal	28.16
Scyliorhinus_garmani	9.2	NA	Bay_of_Bengal	28.16
Secutor_insidiator	2.8	2.8	Bay_of_Bengal	28.16
Secutor_ruconius	2.4	2.7	Bay_of_Bengal	28.16
Selar_boops	1.5	3.4	Bay_of_Bengal	28.16
Selar_crumenophthalmus	11.8	3.8	Bay_of_Bengal	28.16
Selaroides_leptolepis	2.5	3.8	Bay_of_Bengal	28.16
Seriola_rivoliana	26.3	4.4	Bay_of_Bengal	28.16
Seriolina_nigrofasciata	10.6	4.2	Bay_of_Bengal	28.16
Setipinna_taty	8.5	3.6	Bay_of_Bengal	28.16
Setipinna_tenuifilis	5.9	3.6	Bay_of_Bengal	28.16
Siganus_canaliculatus	0.9	2.8	Bay_of_Bengal	28.16
Siganus_fuscescens	3.3	2	Bay_of_Bengal	28.16
Siganus_guttatus	1.7	2.7	Bay_of_Bengal	28.16
Siganus_javus	6	2.4	Bay_of_Bengal	28.16
Sillaginopodys_chondropus	6.9	NA	Bay_of_Bengal	28.16
Sillaginopsis_panijus	7.1	3.3	Bay_of_Bengal	28.16
Sillago_aeolus	3.8	NA	Bay_of_Bengal	28.16
Sillago_sihama	4.3	3.3	Bay_of_Bengal	28.16
Sirembo_jerdoni	3.4	NA	Bay_of_Bengal	28.16
Sorsogona_melanoptera	3.3	NA	Bay_of_Bengal	28.16
Sphyraena_barracuda	33.3	4.5	Bay_of_Bengal	28.16
Sphyraena_jello	28.9	4.5	Bay_of_Bengal	28.16
Sphyraena_obtusata	4	4.5	Bay_of_Bengal	28.16
Sphyrna_lewini	39.9	4.1	Bay_of_Bengal	28.16
Sphyrna_mokarran	48.9	4.3	Bay_of_Bengal	28.16
Sphyrna_zygaena	41.9	4.9	Bay_of_Bengal	28.16
Spratelloides_delicatulus	0.6	3.1	Bay_of_Bengal	28.16
Spratelloides_gracilis	0.5	3.1	Bay_of_Bengal	28.16
Squalus_hemipinnis	31.7	NA	Bay_of_Bengal	28.16
Squalus_megalops	71.7	4.3	Bay_of_Bengal	28.16
Stegastes_fasciolatus	4.9	2.2	Bay_of_Bengal	28.16
Stegastes_punctatus	5.7	2	Bay_of_Bengal	28.16
Stenogobius_gymnopomus	6.4	3.8	Bay_of_Bengal	28.16
Stolephorus_andhraensis	1.5	NA	Bay_of_Bengal	28.16
Stolephorus_commersonnii	2.9	3	Bay_of_Bengal	28.16
Stolephorus_dubiosus	2.1	NA	Bay_of_Bengal	28.16
Stolephorus_indicus	2.7	3.6	Bay_of_Bengal	28.16
Stolephorus_insularis	0.8	NA	Bay_of_Bengal	28.16
Strophidon_sathete	97	4	Bay_of_Bengal	28.16
Symphurus_woodmasoni	3.5	NA	Bay_of_Bengal	28.16
Synanceia_verrucosa	20.3	4.2	Bay_of_Bengal	28.16
Synaptura_albomaculata	9.8	NA	Bay_of_Bengal	28.16
Syngnathoides_biaculeatus	2.6	3.6	Bay_of_Bengal	28.16
Synodus_hoshinonis	4.9	4.2	Bay_of_Bengal	28.16
Taenioides_buchanani	10.1	NA	Bay_of_Bengal	28.16
Taenioides_cirratus	10.1	3.9	Bay_of_Bengal	28.16
Tentoriceps_cristatus	9.9	4.2	Bay_of_Bengal	28.16
Tenualosa_ilisha	4.4	2.9	Bay_of_Bengal	28.16
Tenualosa_toli	4.1	2.5	Bay_of_Bengal	28.16
Terapon_jarbua	12	3.9	Bay_of_Bengal	28.16
Terapon_theraps	4.7	3.5	Bay_of_Bengal	28.16
Tetrapturus_angustirostris	5.5	4.5	Bay_of_Bengal	28.16
Thalassoma_amblycephalum	6.7	3.1	Bay_of_Bengal	28.16
Thalassoma_lunare	15	3.5	Bay_of_Bengal	28.16
Thryssa_baelama	4.4	2.9	Bay_of_Bengal	28.16
Thryssa_dussumieri	3.1	2.8	Bay_of_Bengal	28.16
Thryssa_gautamiensis	5.8	NA	Bay_of_Bengal	28.16
Thryssa_hamiltonii	2.1	3.4	Bay_of_Bengal	28.16
Thryssa_mystax	4.6	3.6	Bay_of_Bengal	28.16
Thryssa_purava	4.3	3.5	Bay_of_Bengal	28.16
Thryssa_setirostris	6.9	3.3	Bay_of_Bengal	28.16
Thryssa_spinidens	4.5	NA	Bay_of_Bengal	28.16
Thryssa_stenosoma	4.1	NA	Bay_of_Bengal	28.16
Thunnus_albacares	9.2	4.4	Bay_of_Bengal	28.16
Thunnus_obesus	11.6	4.5	Bay_of_Bengal	28.16
Thunnus_tonggol	8.9	4.5	Bay_of_Bengal	28.16
Thyrsitoides_marleyi	29	4.2	Bay_of_Bengal	28.16
Thysanophrys_papillaris	3.4	NA	Bay_of_Bengal	28.16
Trachinotus_baillonii	9.2	3.6	Bay_of_Bengal	28.16
Trachinotus_blochii	18	3.7	Bay_of_Bengal	28.16
Trachinotus_botla	11.5	3.2	Bay_of_Bengal	28.16
Trachyrhamphus_bicoarctatus	6.1	3.8	Bay_of_Bengal	28.16
Triacanthus_biaculeatus	13.2	2.8	Bay_of_Bengal	28.16
Triacanthus_nieuhofii	9.4	3.5	Bay_of_Bengal	28.16
Triaenodon_obesus	41.6	4.2	Bay_of_Bengal	28.16
Trichiurus_lepturus	11.6	4.4	Bay_of_Bengal	28.16
Trichiurus_russelli	3.5	NA	Bay_of_Bengal	28.16
Tripodichthys_oxycephalus	7	3.5	Bay_of_Bengal	28.16
Trixiphichthys_weberi	10.1	3.5	Bay_of_Bengal	28.16
Trypauchen_vagina	7.6	3.5	Bay_of_Bengal	28.16
Tylosurus_crocodilus	9.6	4.4	Bay_of_Bengal	28.16
Ulua_mentalis	15.2	3.7	Bay_of_Bengal	28.16
Upeneus_moluccensis	4.4	3.6	Bay_of_Bengal	28.16
Upeneus_sulphureus	2.9	3.1	Bay_of_Bengal	28.16
Upeneus_taeniopterus	5.6	3.5	Bay_of_Bengal	28.16
Upeneus_tragula	3.1	3.6	Bay_of_Bengal	28.16
Upeneus_vittatus	5.3	3.6	Bay_of_Bengal	28.16
Uraspis_helvola	8.9	3.8	Bay_of_Bengal	28.16
Uraspis_uraspis	5	4.1	Bay_of_Bengal	28.16
Valenciennea_muralis	1.1	3.5	Bay_of_Bengal	28.16
Wattsia_mossambica	5.3	3.6	Bay_of_Bengal	28.16
Xiphias_gladius	24.4	4.5	Bay_of_Bengal	28.16
Ablennes_hians	4.8	4.5	Benguela_current	22
Abudefduf_saxatilis	8.1	3.8	Benguela_current	22
Abudefduf_taurus	8.8	2.1	Benguela_current	22
Acanthistius_sebastoides	9.5	NA	Benguela_current	22
Acanthurus_monroviae	11	2.5	Benguela_current	22
Acroteriobatus_annulatus	7.1	3.4	Benguela_current	22
Acroteriobatus_blochii	18	NA	Benguela_current	22
Aetobatus_narinari	26.6	4.2	Benguela_current	22
Albula_vulpes	11.9	3.7	Benguela_current	22
Aldrovandia_affinis	7	3.3	Benguela_current	22
Alectis_alexandrina	15.2	3.6	Benguela_current	22
Alectis_ciliaris	22.2	4	Benguela_current	22
Alepocephalus_rostratus	35.6	3.7	Benguela_current	22
Allocyttus_guineensis	23.5	NA	Benguela_current	22
Allocyttus_verrucosus	143.4	4.2	Benguela_current	22
Allothunnus_fallai	11.1	3.7	Benguela_current	22
Alopias_superciliosus	39.8	4.5	Benguela_current	22
Alopias_vulpinus	23.5	4.5	Benguela_current	22
Aluterus_schoepfii	16.8	2	Benguela_current	22
Anthias_anthias	8.8	3.8	Benguela_current	22
Antigonia_capros	25.7	4	Benguela_current	22
Antimora_rostrata	32.1	3.6	Benguela_current	22
Apagesoma_delosommatus	14.3	NA	Benguela_current	22
Aphanopus_intermedius	23.9	NA	Benguela_current	22
Aphanopus_mikhailini	6	NA	Benguela_current	22
Apristurus_microps	14.3	3.8	Benguela_current	22
Apsilus_fuscus	13.7	4	Benguela_current	22
Arctozenus_risso	7.1	3.2	Benguela_current	22
Argyropelecus_hemigymnus	2.7	3.1	Benguela_current	22
Argyropelecus_sladeni	3.5	3	Benguela_current	22
Argyrosomus_inodorus	24	4.2	Benguela_current	22
Ariomma_bondi	3.1	3.5	Benguela_current	22
Ariomma_melanum	3.1	3.5	Benguela_current	22
Ariosoma_balearicum	6.2	NA	Benguela_current	22
Aristostomias_xenostoma	4.1	3.8	Benguela_current	22
Arius_latiscutatus	18.6	3.3	Benguela_current	22
Arnoglossus_capensis	9.1	NA	Benguela_current	22
Arnoglossus_imperialis	11.3	3.8	Benguela_current	22
Arnoglossus_laterna	10.9	3.6	Benguela_current	22
Asquamiceps_caeruleus	14.2	NA	Benguela_current	22
Astronesthes_leucopogon	4	4	Benguela_current	22
Astronesthes_macropogon	4.7	3.7	Benguela_current	22
Astronesthes_micropogon	2.8	3.7	Benguela_current	22
Astronesthes_niger	5.3	3.8	Benguela_current	22
Astronesthes_richardsoni	5.3	3.9	Benguela_current	22
Atractoscion_aequidens	10.7	4.5	Benguela_current	22
Austroglossus_microlepis	23.9	3.5	Benguela_current	22
Austroglossus_pectoralis	7.6	4	Benguela_current	22
Auxis_rochei	4.7	NA	Benguela_current	22
Auxis_thazard	3.9	NA	Benguela_current	22
Avocettina_acuticeps	7.8	NA	Benguela_current	22
Balistes_capriscus	8.4	4.1	Benguela_current	22
Balistes_punctatus	7.5	3.4	Benguela_current	22
Balistes_vetula	9.5	3.8	Benguela_current	22
Bascanichthys_ceciliae	10.7	NA	Benguela_current	22
Bassanago_albescens	16.9	3.9	Benguela_current	22
Bathophilus_ater	5	NA	Benguela_current	22
Bathophilus_brevis	1.9	NA	Benguela_current	22
Bathophilus_irregularis	4.2	NA	Benguela_current	22
Bathophilus_longipinnis	3.7	4.2	Benguela_current	22
Bathycongrus_bertini	6.9	NA	Benguela_current	22
Bathygadus_favosus	15.8	NA	Benguela_current	22
Bathygadus_macrops	17.8	NA	Benguela_current	22
Bathygadus_melanobranchus	17.8	3.3	Benguela_current	22
Bathygobius_casamancus	2.5	NA	Benguela_current	22
Bathygobius_soporator	7.1	3.7	Benguela_current	22
Bathylagichthys_problematicus	25.7	NA	Benguela_current	22
Bathylagoides_argyrogaster	11.1	NA	Benguela_current	22
Bathylagus_antarcticus	16.4	3.1	Benguela_current	22
Bathyraja_smithii	32	4.3	Benguela_current	22
Bathysolea_polli	9.7	NA	Benguela_current	22
Bathysolea_profundicola	4.8	3.2	Benguela_current	22
Bathyuroconger_vicinus	15.1	4.5	Benguela_current	22
Batrachoides_liberiensis	20.3	3.7	Benguela_current	22
Bembrops_greyi	7.3	4.2	Benguela_current	22
Bembrops_heterurus	8.1	4	Benguela_current	22
Benthodesmus_tenuis	17.1	NA	Benguela_current	22
Benthosema_suborbitale	3.5	3.4	Benguela_current	22
Beryx_decadactylus	40.9	4.1	Benguela_current	22
Beryx_splendens	19.6	4.3	Benguela_current	22
Blennius_normani	5	NA	Benguela_current	22
Bolinichthys_distofax	7.7	NA	Benguela_current	22
Bolinichthys_indicus	4	NA	Benguela_current	22
Bolinichthys_photothorax	6.3	3	Benguela_current	22
Bolinichthys_supralateralis	10	NA	Benguela_current	22
Boops_boops	18.2	2.8	Benguela_current	22
Borostomias_elucens	10.9	4	Benguela_current	22
Bostrychus_africanus	6.6	NA	Benguela_current	22
Bothus_podas	20.3	3.4	Benguela_current	22
Brachydeuterus_auritus	8.8	3	Benguela_current	22
Brama_brama	34.1	4.1	Benguela_current	22
Branchiostegus_semifasciatus	16.8	NA	Benguela_current	22
Buglossidium_luteum	5.2	3.3	Benguela_current	22
Caffrogobius_nudiceps	5	NA	Benguela_current	22
Caffrogobius_saldanha	4.5	3.3	Benguela_current	22
Callorhinchus_capensis	16.8	3.4	Benguela_current	22
Canthigaster_rostrata	2.2	3.3	Benguela_current	22
Caranx_crysos	7.5	4.1	Benguela_current	22
Caranx_hippos	8.2	3.6	Benguela_current	22
Caranx_lugubris	24	4.5	Benguela_current	22
Caranx_rhonchus	9.4	3.6	Benguela_current	22
Caranx_senegallus	15.2	3.9	Benguela_current	22
Carcharhinus_brachyurus	76.6	4.5	Benguela_current	22
Carcharhinus_brevipinna	13.8	4.2	Benguela_current	22
Carcharhinus_falciformis	32	4.5	Benguela_current	22
Carcharhinus_galapagensis	41.7	4.2	Benguela_current	22
Carcharhinus_leucas	75.4	4.3	Benguela_current	22
Carcharhinus_limbatus	10.5	4.4	Benguela_current	22
Carcharhinus_longimanus	32.5	4.2	Benguela_current	22
Carcharhinus_plumbeus	74.3	4.5	Benguela_current	22
Carcharhinus_signatus	23.4	4.6	Benguela_current	22
Carcharias_taurus	12.5	4.5	Benguela_current	22
Carcharodon_carcharias	50.5	4.5	Benguela_current	22
Carlarius_heudelotii	20.2	3.8	Benguela_current	22
Carlarius_parkii	16.8	4.1	Benguela_current	22
Centrobranchus_nigroocellatus	4.4	3.4	Benguela_current	22
Centrolophus_niger	36.1	3.9	Benguela_current	22
Centrophorus_granulosus	30	4.1	Benguela_current	22
Centrophorus_squamosus	72.1	4.5	Benguela_current	22
Centrophorus_uyato	41.1	4.5	Benguela_current	22
Centroscymnus_crepidater	58	4.2	Benguela_current	22
Cephalopholis_nigri	8.3	NA	Benguela_current	22
Cephalopholis_taeniops	21.1	NA	Benguela_current	22
Cepola_pauciradiata	14.3	NA	Benguela_current	22
Ceratoscopelus_warmingii	6.9	3.4	Benguela_current	22
Cetorhinus_maximus	47.3	3.2	Benguela_current	22
Chaetodipterus_lippei	7.7	NA	Benguela_current	22
Chaetodon_hoefleri	4.2	3.5	Benguela_current	22
Chalaroderma_capito	8.8	NA	Benguela_current	22
Chalaroderma_ocellata	3.2	NA	Benguela_current	22
Chascanopsetta_lugubris	17.8	3.5	Benguela_current	22
Chatrabus_melanurus	11.8	3.5	Benguela_current	22
Chauliodus_minimus	4.8	NA	Benguela_current	22
Chauliodus_sloani	10.9	4.2	Benguela_current	22
Cheilodactylus_fasciatus	10.1	3.4	Benguela_current	22
Cheilopogon_nigricans	1.7	3	Benguela_current	22
Chelidonichthys_capensis	28.7	4.1	Benguela_current	22
Chelidonichthys_gabonensis	10.5	NA	Benguela_current	22
Chelidonichthys_lastoviza	7.6	3.5	Benguela_current	22
Chelidonichthys_queketti	4.8	3.8	Benguela_current	22
Chelon_dumerili	5.1	2.7	Benguela_current	22
Chelon_richardsonii	11.9	2.4	Benguela_current	22
Chelon_tricuspidens	20.5	2.5	Benguela_current	22
Chirodactylus_brachydactylus	13.6	3.5	Benguela_current	22
Chirodactylus_grandis	57.8	3.2	Benguela_current	22
Chlorophthalmus_agassizi	11.7	3.7	Benguela_current	22
Chloroscombrus_chrysurus	4.4	3.5	Benguela_current	22
Chorisochismus_dentex	31.4	3.2	Benguela_current	22
Chromis_chromis	11.2	3.8	Benguela_current	22
Chrysoblephus_laticeps	18	4	Benguela_current	22
Citharichthys_stampflii	3	3.9	Benguela_current	22
Citharus_linguatula	11	4	Benguela_current	22
Coelorinchus_acanthiger	17.8	NA	Benguela_current	22
Coelorinchus_braueri	14.2	NA	Benguela_current	22
Coelorinchus_fasciatus	17.8	3.9	Benguela_current	22
Coelorinchus_geronimo	9.4	NA	Benguela_current	22
Coelorinchus_karrerae	12.4	NA	Benguela_current	22
Coelorinchus_matamua	22	3.5	Benguela_current	22
Coelorinchus_polli	10.9	NA	Benguela_current	22
Coelorinchus_simorhynchus	14.2	3.3	Benguela_current	22
Conger_conger	46.1	4.3	Benguela_current	22
Conger_orbignianus	19.2	3.7	Benguela_current	22
Coryphaena_equiselis	2.4	4.5	Benguela_current	22
Coryphaena_hippurus	2.8	4.4	Benguela_current	22
Cryptopsaras_couesii	14.7	4.5	Benguela_current	22
Cubiceps_baxteri	12	3.4	Benguela_current	22
Cubiceps_caeruleus	4.3	3.6	Benguela_current	22
Cubiceps_capensis	12	3.5	Benguela_current	22
Cubiceps_pauciradiatus	2.2	3.6	Benguela_current	22
Cyclothone_microdon	3.3	3	Benguela_current	22
Cyclothone_pallida	10.7	3.2	Benguela_current	22
Cynoglossus_browni	9.5	3.4	Benguela_current	22
Cynoglossus_cadenati	4.2	NA	Benguela_current	22
Cynoglossus_capensis	6.2	3	Benguela_current	22
Cynoglossus_senegalensis	29.6	3.6	Benguela_current	22
Cynoglossus_zanzibarensis	6.5	3.5	Benguela_current	22
Cyttus_traversi	26.2	3.9	Benguela_current	22
Dactylopterus_volitans	4.9	3.6	Benguela_current	22
Dagetichthys_lusitanicus	12.9	NA	Benguela_current	22
Dalatias_licha	14.6	4.2	Benguela_current	22
Dalophis_boulengeri	7.5	NA	Benguela_current	22
Dasyatis_chrysonota	13.7	3.8	Benguela_current	22
Deania_calcea	21.3	4.3	Benguela_current	22
Deania_profundorum	28.7	4.4	Benguela_current	22
Deania_quadrispinosa	41.1	4.5	Benguela_current	22
Decapterus_punctatus	8.9	4.4	Benguela_current	22
Dentex_angolensis	25.3	3.5	Benguela_current	22
Dentex_barnardi	13.6	NA	Benguela_current	22
Dentex_canariensis	19.2	3.6	Benguela_current	22
Dentex_congoensis	8.1	3.7	Benguela_current	22
Dentex_gibbosus	19.2	4.1	Benguela_current	22
Dentex_macrophthalmus	7.1	3.4	Benguela_current	22
Desmodema_polystictum	16	4.2	Benguela_current	22
Diaphus_anderseni	2.9	NA	Benguela_current	22
Diaphus_bertelseni	7.7	NA	Benguela_current	22
Diaphus_diadematus	3.7	NA	Benguela_current	22
Diaphus_dumerilii	1.5	3	Benguela_current	22
Diaphus_effulgens	12.7	3	Benguela_current	22
Diaphus_fragilis	10.3	3.1	Benguela_current	22
Diaphus_hudsoni	7.3	3.3	Benguela_current	22
Diaphus_meadi	4.7	3	Benguela_current	22
Diaphus_mollis	5.7	3	Benguela_current	22
Diaphus_ostenfeldi	10	NA	Benguela_current	22
Diaphus_perspicillatus	6.1	3.1	Benguela_current	22
Diaphus_splendidus	7.7	3	Benguela_current	22
Diaphus_taaningi	6.1	3.2	Benguela_current	22
Dibranchus_atlanticus	23.7	3.4	Benguela_current	22
Dichistius_capensis	22.2	3.3	Benguela_current	22
Dicologlossa_cuneata	7.4	3.3	Benguela_current	22
Dicrolene_introniger	7.5	3	Benguela_current	22
Dicrolene_pallidus	4.5	NA	Benguela_current	22
Diodon_holocanthus	5.4	3.8	Benguela_current	22
Diogenichthys_atlanticus	2.6	3.1	Benguela_current	22
Diplodus_capensis	11.5	2.7	Benguela_current	22
Diplodus_cervinus	18.3	NA	Benguela_current	22
Diplodus_vulgaris	15.8	3.5	Benguela_current	22
Diplophos_taenia	13.5	3.2	Benguela_current	22
Diplospinus_multistriatus	6.5	3.5	Benguela_current	22
Dipturus_doutrei	22.2	3.8	Benguela_current	22
Dipturus_pullopunctatus	36	4.1	Benguela_current	22
Dipturus_springeri	36.2	4.3	Benguela_current	22
Dipturus_stenorhynchus	19.2	NA	Benguela_current	22
Dolichosudis_fuliginosa	5.9	NA	Benguela_current	22
Dormitator_lebretonis	4	2.5	Benguela_current	22
Drepane_africana	21.3	3.1	Benguela_current	22
Echelus_pachyrhynchus	6.3	4.2	Benguela_current	22
Echidna_peli	24	3.5	Benguela_current	22
Echiostoma_barbatum	11.4	4.1	Benguela_current	22
Eckloniaichthys_scylliorhiniceps	4.2	3.2	Benguela_current	22
Elagatis_bipinnulata	11.6	4.3	Benguela_current	22
Electrona_risso	2	3.4	Benguela_current	22
Engraulis_encrasicolus	5.2	3.1	Benguela_current	22
Engraulis_japonicus	1.8	3.1	Benguela_current	22
Ephippion_guttifer	13.1	3.6	Benguela_current	22
Epigonus_constanciae	10.1	NA	Benguela_current	22
Epigonus_denticulatus	8.5	3.4	Benguela_current	22
Epigonus_pandionis	10.1	NA	Benguela_current	22
Epigonus_robustus	9.4	NA	Benguela_current	22
Epigonus_telescopus	75.2	3.6	Benguela_current	22
Epinephelus_aeneus	12.7	4	Benguela_current	22
Epinephelus_costae	23.9	3.9	Benguela_current	22
Epinephelus_fasciatus	22.1	3.7	Benguela_current	22
Epinephelus_goreensis	36.1	3.9	Benguela_current	22
Epinephelus_marginatus	31	4.4	Benguela_current	22
Erythrocles_monodi	11.5	3.4	Benguela_current	22
Ethmalosa_fimbriata	3	2.5	Benguela_current	22
Etmopterus_spinax	17.8	4.1	Benguela_current	22
Etrumeus_whiteheadi	3.2	3.4	Benguela_current	22
Eucinostomus_melanopterus	5.8	3.4	Benguela_current	22
Eustomias_achirus	5.5	NA	Benguela_current	22
Eustomias_enbarbatus	6.9	4.5	Benguela_current	22
Eustomias_filifer	7.4	4.2	Benguela_current	22
Eustomias_fissibarbis	6.3	4.2	Benguela_current	22
Eustomias_obscurus	7.2	4.5	Benguela_current	22
Eustomias_schmidti	6.9	4.2	Benguela_current	22
Euthynnus_alletteratus	15.2	4.5	Benguela_current	22
Exocoetus_volitans	2.6	3	Benguela_current	22
Facciolella_oxyrhyncha	9.6	3.5	Benguela_current	22
Fodiator_acutus	1.6	NA	Benguela_current	22
Gadella_imberbis	11.3	3	Benguela_current	22
Galeichthys_feliceps	15.9	3.8	Benguela_current	22
Galeocerdo_cuvier	15.8	4.5	Benguela_current	22
Galeoides_decadactylus	7	3.6	Benguela_current	22
Galeorhinus_galeus	23.3	4.3	Benguela_current	22
Galeus_polli	11	4.2	Benguela_current	22
Gempylus_serpens	18	4.4	Benguela_current	22
Genypterus_capensis	26.7	4.4	Benguela_current	22
Gephyroberyx_darwinii	57.1	3.9	Benguela_current	22
Gerres_nigri	3.9	3.2	Benguela_current	22
Gobius_paganellus	3.8	3.3	Benguela_current	22
Gobius_senegambiensis	3.3	NA	Benguela_current	22
Gonichthys_cocco	5.3	3.2	Benguela_current	22
Gonostoma_denudatum	7	3.3	Benguela_current	22
Gymnammodytes_capensis	5	NA	Benguela_current	22
Gymnothorax_mareei	10.5	NA	Benguela_current	22
Halieutaea_hancocki	8.7	NA	Benguela_current	22
Halosaurus_ovenii	7.7	3.5	Benguela_current	22
Haploblepharus_pictus	13.6	4.2	Benguela_current	22
Helicolenus_dactylopterus	17.7	3.5	Benguela_current	22
Hemerorhinus_opici	4.4	NA	Benguela_current	22
Hemicaranx_bicolor	10.6	NA	Benguela_current	22
Hemiramphus_balao	2	3.8	Benguela_current	22
Hemiramphus_brasiliensis	4.8	2.3	Benguela_current	22
Heteromycteris_capensis	5.1	NA	Benguela_current	22
Heteromycteris_proboscideus	3.5	NA	Benguela_current	22
Heterophotus_ophistoma	11.4	4.2	Benguela_current	22
Heteropriacanthus_cruentatus	6.2	3.6	Benguela_current	22
Hirundichthys_affinis	0.9	3.8	Benguela_current	22
Hirundichthys_rondeletii	2.6	NA	Benguela_current	22
Holcomycteronus_digittatus	6.4	NA	Benguela_current	22
Holocentrus_adscensionis	8.7	3.1	Benguela_current	22
Holohalaelurus_regani	15.9	4.2	Benguela_current	22
Holtbyrnia_anomala	3	NA	Benguela_current	22
Hoplostethus_atlanticus	47.3	4.2	Benguela_current	22
Hoplostethus_cadenati	28.3	3.2	Benguela_current	22
Hoplostethus_mediterraneus	25.7	3.5	Benguela_current	22
Hoplostethus_melanopus	23.5	NA	Benguela_current	22
Howella_sherborni	2.8	3.1	Benguela_current	22
Hydrolagus_mirabilis	8.4	3.9	Benguela_current	22
Hygophum_hygomii	5.9	3	Benguela_current	22
Hygophum_reinhardtii	5.3	3.2	Benguela_current	22
Hygophum_taaningi	5.3	3.2	Benguela_current	22
Hymenocephalus_italicus	15.2	3.4	Benguela_current	22
Hyporhamphus_picarti	2.4	2	Benguela_current	22
Hyporthodus_haifensis	32	NA	Benguela_current	22
Ichthyococcus_ovatus	0.5	3.4	Benguela_current	22
Ipnops_agassizii	15.5	NA	Benguela_current	22
Istiompax_indica	31	4.5	Benguela_current	22
Istiophorus_albicans	18.2	4.5	Benguela_current	22
Isurus_oxyrinchus	38.3	4.5	Benguela_current	22
Japonoconger_africanus	7.5	3.9	Benguela_current	22
Kajikia_albida	5	4.5	Benguela_current	22
Kaperangus_microlepis	5.7	3.2	Benguela_current	22
Katsuwonus_pelamis	5.9	4.4	Benguela_current	22
Kuronezumia_leonis	17.8	NA	Benguela_current	22
Kyphosus_incisor	28.7	2	Benguela_current	22
Kyphosus_sectatrix	19.1	2	Benguela_current	22
Laemonema_laureysi	17.8	3.5	Benguela_current	22
Lagocephalus_laevigatus	16	4	Benguela_current	22
Lagocephalus_lagocephalus	9.9	NA	Benguela_current	22
Lampadena_anomala	14.8	NA	Benguela_current	22
Lampadena_chavesi	6.9	NA	Benguela_current	22
Lampadena_dea	7.7	NA	Benguela_current	22
Lampadena_luminosa	16.5	NA	Benguela_current	22
Lampanyctodes_hectoris	3	3.2	Benguela_current	22
Lampanyctus_alatus	5.3	3.2	Benguela_current	22
Lampanyctus_australis	11.2	3.2	Benguela_current	22
Lampanyctus_intricarius	16.5	3.4	Benguela_current	22
Lampanyctus_lepidolychnus	10	NA	Benguela_current	22
Lampanyctus_nobilis	10.3	3.1	Benguela_current	22
Lampanyctus_pusillus	3.8	3.4	Benguela_current	22
Lampanyctus_tenuiformis	12.7	NA	Benguela_current	22
Lampris_guttatus	13.2	4.2	Benguela_current	22
Lamprogrammus_exutus	11.9	3.2	Benguela_current	22
Lepidion_capensis	23.8	NA	Benguela_current	22
Lepidocybium_flavobrunneum	36.2	4.3	Benguela_current	22
Lepidophanes_gaussi	4.4	NA	Benguela_current	22
Lepidophanes_guentheri	1.5	3	Benguela_current	22
Lepidopus_caudatus	9.3	3.8	Benguela_current	22
Lepidopus_dubius	3.6	NA	Benguela_current	22
Lepidotrigla_cadmani	9.8	NA	Benguela_current	22
Lepidotrigla_carolae	6.1	NA	Benguela_current	22
Leptoderma_macrops	10.1	NA	Benguela_current	22
Leptostomias_gladiator	11.8	4.2	Benguela_current	22
Leptostomias_longibarba	10.1	4.5	Benguela_current	22
Lestrolepis_intermedia	7.9	NA	Benguela_current	22
Lesueurigobius_koumansi	4	NA	Benguela_current	22
Lesueurigobius_sanzi	4	NA	Benguela_current	22
Leucoraja_wallacei	15.2	3.9	Benguela_current	22
Lichia_amia	29	4.5	Benguela_current	22
Lithognathus_aureti	34.5	3.4	Benguela_current	22
Lithognathus_lithognathus	28.6	3.1	Benguela_current	22
Lithognathus_mormyrus	11.8	3.4	Benguela_current	22
Lithognathus_olivieri	10.9	NA	Benguela_current	22
Lobianchia_dofleini	2	3	Benguela_current	22
Lobianchia_gemellarii	5.3	3	Benguela_current	22
Lobotes_surinamensis	4.2	4	Benguela_current	22
Lophius_budegassa	35.9	4.4	Benguela_current	22
Lophius_vaillanti	20.5	4.5	Benguela_current	22
Lophius_vomerinus	20.5	4.5	Benguela_current	22
Lutjanus_agennes	24.1	4	Benguela_current	22
Lutjanus_dentatus	26.3	4	Benguela_current	22
Lutjanus_fulgens	11.4	4	Benguela_current	22
Lutjanus_goreensis	15.1	4	Benguela_current	22
Macroramphosus_scolopax	6.1	3.5	Benguela_current	22
Macrourus_carinatus	9.9	3.6	Benguela_current	22
Makaira_nigricans	9	4.5	Benguela_current	22
Malacocephalus_laevis	20.4	3.8	Benguela_current	22
Malacocephalus_occidentalis	15.8	3.9	Benguela_current	22
Malacoraja_spinacidermis	13.7	3.5	Benguela_current	22
Malacosteus_niger	6.9	3.7	Benguela_current	22
Maulisia_acuticeps	3	NA	Benguela_current	22
Maulisia_microlepis	3	NA	Benguela_current	22
Maurolicus_muelleri	2.6	3	Benguela_current	22
Maurolicus_walvisensis	2.9	NA	Benguela_current	22
Melamphaes_eulepis	8.8	NA	Benguela_current	22
Melamphaes_hubbsi	5	NA	Benguela_current	22
Melamphaes_simus	5.7	3	Benguela_current	22
Melanostomias_bartonbeani	8.3	4.5	Benguela_current	22
Melanostomias_niger	6.9	NA	Benguela_current	22
Melanostomias_tentaculatus	7.9	4.2	Benguela_current	22
Merluccius_capensis	32.8	3.9	Benguela_current	22
Merluccius_paradoxus	24	4.9	Benguela_current	22
Merluccius_polli	7.3	4.5	Benguela_current	22
Microchirus_boscanion	6.7	NA	Benguela_current	22
Microlipophrys_velifer	2.3	NA	Benguela_current	22
Miracorvina_angolensis	19.2	4	Benguela_current	22
Mobula_birostris	36.7	3.5	Benguela_current	22
Mobula_rochebrunei	12.6	3.9	Benguela_current	22
Mola_mola	19.5	3.3	Benguela_current	22
Monacoa_grimaldii	4	4	Benguela_current	22
Monolene_mertensi	4.8	NA	Benguela_current	22
Monolene_microstoma	9.4	NA	Benguela_current	22
Monomitopus_metriostoma	6.1	NA	Benguela_current	22
Mugil_bananensis	3.6	2.8	Benguela_current	22
Mugil_cephalus	8.4	2.5	Benguela_current	22
Muraena_melanotis	24	3.5	Benguela_current	22
Muraena_robusta	36.1	4	Benguela_current	22
Mustelus_mustelus	24.1	3.8	Benguela_current	22
Mustelus_palumbes	19.2	3.5	Benguela_current	22
Mycteroperca_rubra	27.1	4.1	Benguela_current	22
Myctophum_affine	6.7	3	Benguela_current	22
Myctophum_asperum	6	3.7	Benguela_current	22
Myctophum_nitidulum	6.6	3.4	Benguela_current	22
Myctophum_obtusirostre	6.5	NA	Benguela_current	22
Myctophum_phengodes	7.9	NA	Benguela_current	22
Myctophum_selenops	5.4	NA	Benguela_current	22
Myliobatis_aquila	13.8	3.6	Benguela_current	22
Myrophis_plumbeus	6.2	NA	Benguela_current	22
Mystriophis_crosnieri	12	3.5	Benguela_current	22
Mystriophis_rostellatus	17	3.9	Benguela_current	22
Nannobrachium_cuprarium	6.7	3.3	Benguela_current	22
Nannobrachium_lineatum	18.8	3	Benguela_current	22
Naucrates_ductor	1.1	3.4	Benguela_current	22
Nealotus_tripes	5	4.2	Benguela_current	22
Nemichthys_curvirostris	13.8	3.3	Benguela_current	22
Nemichthys_scolopaceus	9.6	3.5	Benguela_current	22
Nemoossis_belloci	6.6	3	Benguela_current	22
Neocyttus_rhomboidalis	94.5	3.6	Benguela_current	22
Neomerinthe_folgori	28.6	NA	Benguela_current	22
Neonesthes_capensis	5.6	4	Benguela_current	22
Neonesthes_microcephalus	5.6	NA	Benguela_current	22
Neoraja_stehmanni	7.3	NA	Benguela_current	22
Neoscopelus_macrolepidotus	9.1	4.2	Benguela_current	22
Nesiarchus_nasutus	24	4.3	Benguela_current	22
Nettastoma_melanura	9.9	3.5	Benguela_current	22
Nezumia_aequalis	12.9	3.3	Benguela_current	22
Nezumia_africana	10.5	NA	Benguela_current	22
Nezumia_brevibarbata	9.4	NA	Benguela_current	22
Nezumia_duodecim	9.1	3.5	Benguela_current	22
Nezumia_micronychodon	11.8	3.2	Benguela_current	22
Nezumia_milleri	13.5	NA	Benguela_current	22
Nezumia_sclerorhynchus	27.5	3.2	Benguela_current	22
Notolychnus_valdiviae	1	3.1	Benguela_current	22
Notopogon_macrosolen	10.5	NA	Benguela_current	22
Notorynchus_cepedianus	11.6	4.7	Benguela_current	22
Notoscopelus_caudispinosus	11.6	NA	Benguela_current	22
Notoscopelus_resplendens	8.2	3	Benguela_current	22
Oblada_melanura	14.1	3.4	Benguela_current	22
Odontostomias_micropogon	9.4	4.5	Benguela_current	22
Ophichthus_ophis	26.4	4.5	Benguela_current	22
Oxyporhamphus_similis	2.6	NA	Benguela_current	22
Pachymetopon_blochii	17.8	3.4	Benguela_current	22
Pachystomias_microdon	7.2	4.2	Benguela_current	22
Pagellus_bellottii	15.8	3.6	Benguela_current	22
Pagrus_africanus	23.9	4.1	Benguela_current	22
Pagrus_auriga	31.9	3.8	Benguela_current	22
Pagrus_caeruleostictus	13.9	3.7	Benguela_current	22
Parablennius_cornutus	6.7	NA	Benguela_current	22
Parablennius_pilicornis	5.7	3.2	Benguela_current	22
Paracallionymus_costatus	4.5	3	Benguela_current	22
Paraconger_notialis	12.5	NA	Benguela_current	22
Paradiplospinus_gracilis	9.9	4.5	Benguela_current	22
Parakuhlia_macrophthalmus	5.4	NA	Benguela_current	22
Paraliparis_australis	1.5	NA	Benguela_current	22
Paraliparis_copei_wilsoni	8.3	NA	Benguela_current	22
Parapristipoma_octolineatum	15.9	3.6	Benguela_current	22
Parexocoetus_brachypterus	1.2	3.4	Benguela_current	22
Pegusa_lascaris	6.1	3.3	Benguela_current	22
Penopus_microphthalmus	7.5	NA	Benguela_current	22
Pentanemus_quinquarius	2.6	3.6	Benguela_current	22
Pentheroscion_mbizi	8.9	NA	Benguela_current	22
Periophthalmus_barbarus	5.5	3.2	Benguela_current	22
Peristedion_cataphractum	10.1	NA	Benguela_current	22
Perulibatrachus_elminensis	15.8	NA	Benguela_current	22
Perulibatrachus_rossignoli	17.8	3.5	Benguela_current	22
Phosichthys_argenteus	2.1	4	Benguela_current	22
Photonectes_braueri	9.1	NA	Benguela_current	22
Photonectes_leucospilus	6.7	4.2	Benguela_current	22
Photonectes_margarita	12.4	4	Benguela_current	22
Physiculus_capensis	9.1	3	Benguela_current	22
Physiculus_huloti	10.8	NA	Benguela_current	22
Pisodonophis_semicinctus	10.3	3.6	Benguela_current	22
Plectorhinchus_macrolepis	11.4	NA	Benguela_current	22
Plectorhinchus_mediterraneus	16.2	3.5	Benguela_current	22
Pleuroscopus_pseudodorsalis	9.5	NA	Benguela_current	22
Pollichthys_mauli	0.6	3.7	Benguela_current	22
Polydactylus_quadrifilis	7.1	4	Benguela_current	22
Polymetme_corythaeola	2.3	4.4	Benguela_current	22
Polyprion_americanus	34.3	4.1	Benguela_current	22
Pomadasys_incisus	13.1	3.8	Benguela_current	22
Pomadasys_jubelini	9.5	3.3	Benguela_current	22
Pomadasys_olivaceus	14.3	2.6	Benguela_current	22
Pomadasys_perotaei	9.5	3.3	Benguela_current	22
Pomadasys_rogerii	15.1	3.6	Benguela_current	22
Pomadasys_suillus	10.5	NA	Benguela_current	22
Pomatomus_saltatrix	21.3	4.5	Benguela_current	22
Pontinus_kuhlii	37.5	4	Benguela_current	22
Pontinus_leda	14.1	3.5	Benguela_current	22
Porogadus_miles	6.4	NA	Benguela_current	22
Priacanthus_arenatus	4.1	4	Benguela_current	22
Prionace_glauca	29.1	4.4	Benguela_current	22
Pristis_microdon	58.7	3.8	Benguela_current	22
Pristis_pectinata	43.5	4.5	Benguela_current	22
Prognathodes_marcellae	1.9	NA	Benguela_current	22
Prognichthys_gibbifrons	2.1	NA	Benguela_current	22
Promethichthys_prometheus	16	4.2	Benguela_current	22
Psenes_pellucidus	9.6	3.8	Benguela_current	22
Psettodes_belcheri	10.6	4.1	Benguela_current	22
Pseudocaranx_dentex	48.1	3.9	Benguela_current	22
Pseudocarcharias_kamoharai	21.1	4.2	Benguela_current	22
Pseudocyttus_maculatus	42.4	3.6	Benguela_current	22
Pseudomyrophis_atlanticus	3.5	NA	Benguela_current	22
Pseudotolithus_elongatus	6.8	4.1	Benguela_current	22
Pseudotolithus_epipercus	9.6	NA	Benguela_current	22
Pseudotolithus_moorii	8.2	3.4	Benguela_current	22
Pseudotolithus_senegalensis	11	3.8	Benguela_current	22
Pseudotolithus_senegallus	32.2	3.9	Benguela_current	22
Pseudotolithus_typus	11.5	3.7	Benguela_current	22
Pseudupeneus_prayensis	5.4	3.2	Benguela_current	22
Pterogymnus_laniarius	15.8	3.6	Benguela_current	22
Pteroplatytrygon_violacea	16	4.4	Benguela_current	22
Pteroscion_peli	4	3.6	Benguela_current	22
Rachycentron_canadum	6.7	4	Benguela_current	22
Raja_clavata	28.8	3.8	Benguela_current	22
Raja_miraletus	14.9	3.7	Benguela_current	22
Raja_straeleni	13.7	4	Benguela_current	22
Rajella_barnardi	13.7	3.5	Benguela_current	22
Rajella_caudaspinosa	12.9	3.6	Benguela_current	22
Rajella_dissimilis	12.9	4	Benguela_current	22
Rajella_leoparda	13	3.9	Benguela_current	22
Rajella_ravidula	13.7	NA	Benguela_current	22
Rhabdosargus_globiceps	17.9	3	Benguela_current	22
Rhadinesthes_decimus	12.9	4.1	Benguela_current	22
Rhincodon_typus	58.8	3.6	Benguela_current	22
Rhinecanthus_aculeatus	7.1	3.2	Benguela_current	22
Rhinobatos_albomaculatus	13.7	4.1	Benguela_current	22
Rhinobatos_irvinei	18	NA	Benguela_current	22
Rhizoprionodon_acutus	14.4	4.2	Benguela_current	22
Rostroraja_alba	41.4	4.4	Benguela_current	22
Ruvettus_pretiosus	41.5	4.2	Benguela_current	22
Rypticus_saponaceus	9.5	4.1	Benguela_current	22
Rypticus_subbifrenatus	5	NA	Benguela_current	22
Sagamichthys_schnakenbecki	3.2	NA	Benguela_current	22
Sarda_sarda	4	4.5	Benguela_current	22
Sardinella_aurita	11.1	3.4	Benguela_current	22
Sardinella_maderensis	8.5	3.2	Benguela_current	22
Sardinella_rouxi	3.6	NA	Benguela_current	22
Sardinops_sagax	8.6	2.8	Benguela_current	22
Sargocentron_hastatum	4.2	3.4	Benguela_current	22
Sarpa_salpa	12.5	2	Benguela_current	22
Saurida_brasiliensis	3.6	4.2	Benguela_current	22
Scartella_cristata	4.5	2.5	Benguela_current	22
Scartella_emarginata	4.6	2.8	Benguela_current	22
Schedophilus_huttoni	19.2	NA	Benguela_current	22
Schedophilus_ovalis	22.1	3.5	Benguela_current	22
Schedophilus_pemarco	11	4	Benguela_current	22
Schedophilus_velaini	22.1	4.2	Benguela_current	22
Scomber_japonicus	7.9	3.4	Benguela_current	22
Scomberesox_scombroides	12.5	NA	Benguela_current	22
Scomberesox_simulans	1.9	3.4	Benguela_current	22
Scomberomorus_tritor	9.3	4.3	Benguela_current	22
Scopelengys_tristis	6.1	3.1	Benguela_current	22
Scopelopsis_multipunctatus	6.9	3	Benguela_current	22
Scorpaena_angolensis	12.8	NA	Benguela_current	22
Scorpaena_elongata	25.9	3.9	Benguela_current	22
Scorpaena_normani	10.4	NA	Benguela_current	22
Scorpaena_stephanica	20.3	4	Benguela_current	22
Scyliorhinus_capensis	28.8	4	Benguela_current	22
Scyliorhinus_cervigoni	17.9	4.5	Benguela_current	22
Selachophidium_guentheri	6.4	3.2	Benguela_current	22
Selar_crumenophthalmus	11.8	3.8	Benguela_current	22
Selene_dorsalis	4.7	4.1	Benguela_current	22
Seriola_carpenteri	11	4.5	Benguela_current	22
Seriola_lalandi	21.2	4.2	Benguela_current	22
Serranus_accraensis	5.5	3.8	Benguela_current	22
Serranus_africanus	3.9	NA	Benguela_current	22
Serranus_cabrilla	9.5	3.4	Benguela_current	22
Serrivomer_beanii	9.9	3.9	Benguela_current	22
Sigmops_bathyphilus	9.7	3.5	Benguela_current	22
Solea_senegalensis	16	3.2	Benguela_current	22
Solitas_gruveli	4.5	4	Benguela_current	22
Spectrunculus_grandis	28.8	3.6	Benguela_current	22
Sphoeroides_pachygaster	8.1	4.2	Benguela_current	22
Sphyraena_afra	32.2	4.1	Benguela_current	22
Sphyraena_guachancho	32.2	4.4	Benguela_current	22
Sphyraena_sphyraena	8.1	4	Benguela_current	22
Sphyrna_lewini	39.9	4.1	Benguela_current	22
Sphyrna_zygaena	41.9	4.9	Benguela_current	22
Spicara_alta	10.5	NA	Benguela_current	22
Spicara_melanurus	11.4	3.5	Benguela_current	22
Spondyliosoma_cantharus	9.5	3.3	Benguela_current	22
Squalus_acanthias	20.5	4.4	Benguela_current	22
Squalus_blainville	26.2	4	Benguela_current	22
Squalus_megalops	71.7	4.3	Benguela_current	22
Squalus_mitsukurii	35.9	4.4	Benguela_current	22
Squatina_aculeata	26.3	4	Benguela_current	22
Squatina_oculata	24.1	4	Benguela_current	22
Stegastes_imbricatus	4.5	NA	Benguela_current	22
Stephanolepis_hispidus	7.1	2.6	Benguela_current	22
Sternoptyx_diaphana	3.3	3.4	Benguela_current	22
Sternoptyx_pseudobscura	3.6	3.4	Benguela_current	22
Stomias_affinis	7.1	4.3	Benguela_current	22
Stomias_boa_boa	10.1	NA	Benguela_current	22
Stomias_lampropeltis	9.4	NA	Benguela_current	22
Stromateus_fiatola	5.6	4	Benguela_current	22
Strongylura_senegalensis	26.3	4.5	Benguela_current	22
Sudis_hyalina	18	NA	Benguela_current	22
Sufflogobius_bibarbatus	14.2	2.8	Benguela_current	22
Syacium_guineensis	5.3	NA	Benguela_current	22
Symbolophorus_boops	11.2	3.4	Benguela_current	22
Symphurus_ligulatus	4.3	3.5	Benguela_current	22
Symphurus_nigrescens	3.1	3.5	Benguela_current	22
Symphurus_normani	13.7	NA	Benguela_current	22
Syngnathus_acus	7.3	3.3	Benguela_current	22
Taaningichthys_minimus	5.6	NA	Benguela_current	22
Talismania_antillarum	7	NA	Benguela_current	22
Taractichthys_longipinnis	35.9	4.5	Benguela_current	22
Tetragonurus_atlanticus	21.9	3.6	Benguela_current	22
Tetragonurus_cuvieri	28.6	3.8	Benguela_current	22
Tetrapturus_angustirostris	5.5	4.5	Benguela_current	22
Tetrapturus_pfluegeri	6.6	4.4	Benguela_current	22
Tetronarce_nobiliana	72.3	4.5	Benguela_current	22
Thorogobius_angolensis	4.6	NA	Benguela_current	22
Thunnus_alalunga	12.4	4.3	Benguela_current	22
Thunnus_albacares	9.2	4.4	Benguela_current	22
Thunnus_obesus	11.6	4.5	Benguela_current	22
Thyrsites_atun	15.3	3.6	Benguela_current	22
Torpedo_mackayana	16.7	NA	Benguela_current	22
Torpedo_marmorata	41.1	4.5	Benguela_current	22
Torpedo_torpedo	25.9	4.5	Benguela_current	22
Trachinocephalus_myops	16.7	4.4	Benguela_current	22
Trachinotus_maxillosus	12	NA	Benguela_current	22
Trachinotus_ovatus	10.6	3.7	Benguela_current	22
Trachinotus_teraia	10.2	3.7	Benguela_current	22
Trachipterus_trachypterus	41.5	2.9	Benguela_current	22
Trachurus_capensis	22.5	3.5	Benguela_current	22
Trachurus_trecae	11.1	3.5	Benguela_current	22
Trachyrincus_scabrus	17.6	3.6	Benguela_current	22
Trachyscorpia_eschmeyeri	23.6	3.5	Benguela_current	22
Triakis_megalopterus	26.3	4	Benguela_current	22
Trichiurus_lepturus	11.6	4.4	Benguela_current	22
Trigla_lyra	26.1	3.6	Benguela_current	22
Tripterophycis_gilchristi	15.8	3	Benguela_current	22
Tylosurus_acus_rafale	20.6	NA	Benguela_current	22
Tylosurus_crocodilus	9.6	4.4	Benguela_current	22
Umbrina_canariensis	11	3.4	Benguela_current	22
Umbrina_ronchus	7.3	3.4	Benguela_current	22
Umbrina_steindachneri	7.7	NA	Benguela_current	22
Uranoscopus_albesca	9.8	NA	Benguela_current	22
Uranoscopus_cadenati	13.6	4	Benguela_current	22
Uranoscopus_polli	9.8	4.2	Benguela_current	22
Uraspis_secunda	7.7	NA	Benguela_current	22
Valenciennellus_tripunctulatus	1.9	3.1	Benguela_current	22
Vanstraelenia_chirophthalma	9.1	NA	Benguela_current	22
Venefica_proboscidea	12	NA	Benguela_current	22
Vinciguerria_nimbaria	0.5	3.2	Benguela_current	22
Xenodermichthys_copei	10.9	3.2	Benguela_current	22
Xiphias_gladius	24.4	4.5	Benguela_current	22
Yarrella_blackfordi	2.8	3.5	Benguela_current	22
Zenopsis_conchifer	23.9	4.5	Benguela_current	22
Zeus_faber	26	4.5	Benguela_current	22
Zu_cristatus	20.6	4.5	Benguela_current	22
Zu_elongatus	18	NA	Benguela_current	22
Acanthogobius_flavimanus	9.1	3.4	California_current	18.02
Acipenser_medirostris	33.3	3.5	California_current	18.02
Acipenser_transmontanus	72.7	3.2	California_current	18.02
Agonomalus_mozinoi	3.8	NA	California_current	18.02
Agonopsis_sterletus	6.2	NA	California_current	18.02
Agonopsis_vulsa	8.3	NA	California_current	18.02
Albatrossia_pectoralis	22.2	4.3	California_current	18.02
Albula_vulpes	11.9	3.7	California_current	18.02
Alectrias_alectrolophus	6.8	3.1	California_current	18.02
Alepocephalus_tenebrosus	9.5	3.5	California_current	18.02
Allocyttus_folletti	31.6	NA	California_current	18.02
Allosmerus_elongatus	8.6	NA	California_current	18.02
Allothunnus_fallai	11.1	3.7	California_current	18.02
Alopias_superciliosus	39.8	4.5	California_current	18.02
Alopias_vulpinus	23.5	4.5	California_current	18.02
Alosa_sapidissima	14.3	3.5	California_current	18.02
Ammodytes_hexapterus	18.4	3.1	California_current	18.02
Amphistichus_argenteus	19.4	3.5	California_current	18.02
Amphistichus_rhodoterus	12	3.4	California_current	18.02
Anarchias_galapagensis	4.1	NA	California_current	18.02
Anarrhichthys_ocellatus	36.4	3.5	California_current	18.02
Anchoa_compressa	3.7	3.4	California_current	18.02
Anchoa_delicatissima	2.8	NA	California_current	18.02
Anisotremus_davidsonii	8.5	3.5	California_current	18.02
Anoplagonus_inermis	6.2	NA	California_current	18.02
Anoplarchus_insignis	6.7	NA	California_current	18.02
Anoplarchus_purpurescens	7.1	2.9	California_current	18.02
Anoplopoma_fimbria	13.8	3.8	California_current	18.02
Anotopterus_nikparini	5.8	4.5	California_current	18.02
Antimora_microlepis	31.8	3.5	California_current	18.02
Apodichthys_flavidus	10.2	3.6	California_current	18.02
Apodichthys_fucorum	5.4	3.4	California_current	18.02
Apogon_guadalupensis	2.9	4	California_current	18.02
Apristurus_brunneus	15.9	3.6	California_current	18.02
Apristurus_kampae	13.6	NA	California_current	18.02
Archistes_biseriatus	12.2	NA	California_current	18.02
Arctozenus_risso	7.1	3.2	California_current	18.02
Argentina_sialis	5.2	3.1	California_current	18.02
Argyropelecus_affinis	4.2	3.1	California_current	18.02
Argyropelecus_hemigymnus	2.7	3.1	California_current	18.02
Argyropelecus_lychnus	3	3	California_current	18.02
Argyropelecus_sladeni	3.5	3	California_current	18.02
Aristostomias_scintillans	7.1	3.5	California_current	18.02
Artedius_corallinus	10	NA	California_current	18.02
Artedius_fenestralis	10	4	California_current	18.02
Artedius_harringtoni	7.3	3.4	California_current	18.02
Artedius_lateralis	10	3.7	California_current	18.02
Ascelichthys_rhodorus	10.8	NA	California_current	18.02
Assurger_anzac	18.2	4.5	California_current	18.02
Atheresthes_stomias	26.3	4.2	California_current	18.02
Atherinella_eriarcha	1.7	NA	California_current	18.02
Atherinella_eriarcha	1.7	NA	California_current	18.02
Atherinella_nepenthe	2.1	NA	California_current	18.02
Atherinella_nepenthe	2.1	NA	California_current	18.02
Atherinops_affinis	8	2.8	California_current	18.02
Atherinops_affinis	8	2.8	California_current	18.02
Atherinopsis_californiensis	8.2	2.3	California_current	18.02
Atherinopsis_californiensis	8.2	2.3	California_current	18.02
Atractoscion_nobilis	22.6	4.3	California_current	18.02
Aulorhynchus_flavidus	5.4	3.4	California_current	18.02
Avocettina_infans	8	3.5	California_current	18.02
Bagre_panamensis	15	NA	California_current	18.02
Bairdiella_icistia	5	3.9	California_current	18.02
Bajacalifornia_burragei	10.8	NA	California_current	18.02
Balistes_polylepis	16.8	3.3	California_current	18.02
Bathophilus_brevis	1.9	NA	California_current	18.02
Bathophilus_flemingi	4.4	3.5	California_current	18.02
Bathyagonus_alascanus	5.5	NA	California_current	18.02
Bathyagonus_infraspinatus	5.1	NA	California_current	18.02
Bathyagonus_pentacanthus	9.4	NA	California_current	18.02
Bathylagoides_nigrigenys	10.3	3.4	California_current	18.02
Bathylagus_pacificus	20.2	3.3	California_current	18.02
Bathylychnops_exilis	26	NA	California_current	18.02
Bathyraja_interrupta	12.1	3.4	California_current	18.02
Bathyraja_trachura	31.9	NA	California_current	18.02
Bellator_xenisma	3.8	NA	California_current	18.02
Benthodesmus_pacificus	8.7	NA	California_current	18.02
Benthosema_panamense	4	NA	California_current	18.02
Benthosema_suborbitale	3.5	3.4	California_current	18.02
Beringraja_binoculata	41.4	3.9	California_current	18.02
Blepsias_cirrhosus	8.5	3.3	California_current	18.02
Bolinichthys_longipes	4.4	3.1	California_current	18.02
Borostomias_panamensis	11.8	3.1	California_current	18.02
Bothragonus_swanii	3.8	3.6	California_current	18.02
Bothrocara_brunneum	26.1	3.6	California_current	18.02
Bothrocara_molle	20.4	NA	California_current	18.02
Brachyistius_frenatus	3.6	3.5	California_current	18.02
Brama_japonica	15.5	4.4	California_current	18.02
Brosmophycis_marginata	13.6	NA	California_current	18.02
Brosmophycis_marginata	13.6	NA	California_current	18.02
Brotula_clarkae	5.8	4.1	California_current	18.02
Brotula_clarkae	5.8	4.1	California_current	18.02
Calamus_brachysomus	14.4	3.8	California_current	18.02
Caranx_caballus	7.9	4	California_current	18.02
Caranx_caninus	14.2	3.9	California_current	18.02
Carcharhinus_brachyurus	76.6	4.5	California_current	18.02
Carcharhinus_limbatus	10.5	4.4	California_current	18.02
Carcharhinus_longimanus	32.5	4.2	California_current	18.02
Carcharhinus_obscurus	76.7	4.3	California_current	18.02
Carcharodon_carcharias	50.5	4.5	California_current	18.02
Careproctus_melanurus	6.6	3.4	California_current	18.02
Cataetyx_rubrirostris	4.8	NA	California_current	18.02
Cataetyx_rubrirostris	4.8	NA	California_current	18.02
Cebidichthys_violaceus	26.2	2.3	California_current	18.02
Centrobranchus_nigroocellatus	4.4	3.4	California_current	18.02
Cephaloscyllium_ventriosum	26.2	3.9	California_current	18.02
Ceratoscopelus_townsendi	12.8	3.5	California_current	18.02
Cetengraulis_mysticetus	2.2	2.5	California_current	18.02
Cetorhinus_maximus	47.3	3.2	California_current	18.02
Cetostoma_regani	4.2	3.4	California_current	18.02
Chaetodipterus_zonatus	11.9	3.3	California_current	18.02
Chanos_chanos	29.1	2.4	California_current	18.02
Chauliodus_macouni	8.1	4.5	California_current	18.02
Cheilopogon_hubbsi	3.5	NA	California_current	18.02
Cheilopogon_hubbsi	3.5	NA	California_current	18.02
Cheilopogon_pinnatibarbatus_californicus	4	NA	California_current	18.02
Cheilopogon_pinnatibarbatus_californicus	4	NA	California_current	18.02
Cheilotrema_saturnum	15.6	3.6	California_current	18.02
Chesnonia_verrucosa	8.3	NA	California_current	18.02
Chilara_taylori	7.6	4.1	California_current	18.02
Chilara_taylori	7.6	4.1	California_current	18.02
Chirolophis_nugator	8.2	3.6	California_current	18.02
Chitonotus_pugetensis	15.7	3.6	California_current	18.02
Chloroscombrus_orqueta	4.8	2.5	California_current	18.02
Chromis_punctipinnis	7.5	2.7	California_current	18.02
Citharichthys_fragilis	5.6	NA	California_current	18.02
Citharichthys_sordidus	9.4	3.5	California_current	18.02
Citharichthys_stigmaeus	4.5	3.4	California_current	18.02
Citharichthys_xanthostigma	6.4	NA	California_current	18.02
Clevelandia_ios	3	3.1	California_current	18.02
Clinocottus_acuticeps	4.8	3.5	California_current	18.02
Clinocottus_analis	5.6	3.1	California_current	18.02
Clinocottus_embryum	5.2	NA	California_current	18.02
Clinocottus_globiceps	11.6	3.1	California_current	18.02
Clinocottus_recalvus	9.3	NA	California_current	18.02
Clupea_pallasii_pallasii	5.9	NA	California_current	18.02
Coelorinchus_scaphopsis	11.8	3.6	California_current	18.02
Cololabis_saira	7.5	3.7	California_current	18.02
Cololabis_saira	7.5	3.7	California_current	18.02
Coryphaena_equiselis	2.1	4.5	California_current	18.02
Coryphaena_hippurus	2.8	4.4	California_current	18.02
Coryphaenoides_acrolepis	120.2	3.8	California_current	18.02
Coryphaenoides_acrolepis	120.2	3.8	California_current	18.02
Coryphaenoides_armatus	32	3.6	California_current	18.02
Coryphaenoides_filifer	19	4.5	California_current	18.02
Coryphaenoides_filifer	19	4.5	California_current	18.02
Coryphaenoides_leptolepis	20.4	3.7	California_current	18.02
Coryphaenoides_leptolepis	20.4	3.7	California_current	18.02
Cosmocampus_arctus	1.9	NA	California_current	18.02
Cryptopsaras_couesii	14.7	4.5	California_current	18.02
Cryptopsaras_couesii	14.7	4.5	California_current	18.02
Ctenogobius_sagittula	8.3	NA	California_current	18.02
Cyclothone_acclinidens	3.3	3.6	California_current	18.02
Cyclothone_pseudopallida	3	3.1	California_current	18.02
Cyclothone_signata	1.4	3	California_current	18.02
Cymatogaster_aggregata	3.6	3	California_current	18.02
Cynoscion_parvipinnis	11	4.5	California_current	18.02
Daector_reticulata	14.9	NA	California_current	18.02
Danaphos_oculatus	2.9	3	California_current	18.02
Derepodichthys_alepidotus	6.2	NA	California_current	18.02
Dermatolepis_dermatolepis	26.2	4.5	California_current	18.02
Desmodema_lorum	17	NA	California_current	18.02
Desmodema_lorum	17	NA	California_current	18.02
Diaphus_theta	8	3.2	California_current	18.02
Diodon_holocanthus	5.4	3.8	California_current	18.02
Diogenichthys_atlanticus	2.6	3.1	California_current	18.02
Diogenichthys_laternatus	3.7	3.2	California_current	18.02
Diplophos_taenia	13.5	3.2	California_current	18.02
Diplospinus_multistriatus	6.5	3.5	California_current	18.02
Dolicholagus_longirostris	16.5	3.4	California_current	18.02
Dolichopteryx_longipes	5.6	3	California_current	18.02
Dormitator_latifrons	5	2	California_current	18.02
Dorosoma_petenense	7.7	2.8	California_current	18.02
Echidna_nebulosa	22.1	4	California_current	18.02
Echidna_nocturna	15.9	3.9	California_current	18.02
Electrona_risso	2	3.4	California_current	18.02
Embassichthys_bathybius	16.8	NA	California_current	18.02
Embiotoca_jacksoni	8	3.3	California_current	18.02
Embiotoca_lateralis	12	3.3	California_current	18.02
Engraulis_mordax	6.9	3.1	California_current	18.02
Enophrys_bison	25.8	3.3	California_current	18.02
Enophrys_taurina	12.2	NA	California_current	18.02
Entosphenus_tridentatus	9	4.5	California_current	18.02
Eopsetta_jordani	17.1	4.1	California_current	18.02
Epinephelus_analogus	28.8	3.8	California_current	18.02
Erilepis_zonifer	38.9	4.5	California_current	18.02
Ernogrammus_walkeri	18.9	NA	California_current	18.02
Eucinostomus_argenteus	5.6	3.2	California_current	18.02
Eucinostomus_gracilis	4.2	3.1	California_current	18.02
Eucryphycus_californicus	8.3	3.3	California_current	18.02
Eucyclogobius_newberryi	2.5	3.2	California_current	18.02
Euleptorhamphus_viridis	6	3.4	California_current	18.02
Eutaeniophorus_festivus	1.1	3	California_current	18.02
Eutaeniophorus_festivus	1.1	3	California_current	18.02
Euthynnus_lineatus	9.3	3.8	California_current	18.02
Exocoetus_volitans	2.6	3	California_current	18.02
Exocoetus_volitans	2.6	3	California_current	18.02
Facciolella_gilbertii	7.2	3.4	California_current	18.02
Fundulus_parvipinnis	3	NA	California_current	18.02
Fundulus_parvipinnis	3	NA	California_current	18.02
Gadus_chalcogrammus	7	3.6	California_current	18.02
Gadus_macrocephalus	10.7	4.2	California_current	18.02
Galeocerdo_cuvier	15.8	4.5	California_current	18.02
Galeorhinus_galeus	23.3	4.3	California_current	18.02
Gasterosteus_aculeatus	1.6	3.3	California_current	18.02
Genyonemus_lineatus	4	3.4	California_current	18.02
Gigantura_indica	3.3	NA	California_current	18.02
Gillichthys_mirabilis	2	3.2	California_current	18.02
Girella_nigricans	8.8	2	California_current	18.02
Glyptocephalus_zachirus	26.2	3.2	California_current	18.02
Gnathophis_cinctus	8.6	4.2	California_current	18.02
Gobiesox_eugrammus	6.5	3.3	California_current	18.02
Gobiesox_eugrammus	6.5	3.3	California_current	18.02
Gobiesox_maeandricus	17.5	3.4	California_current	18.02
Gobiesox_papillifer	6.5	NA	California_current	18.02
Gobiesox_rhessodon	6.9	3.2	California_current	18.02
Gobiesox_rhessodon	6.9	3.2	California_current	18.02
Gonichthys_tenuiculus	3.7	NA	California_current	18.02
Gonostoma_atlanticum	3.4	3	California_current	18.02
Grammonus_diagrammus	6.1	3.5	California_current	18.02
Gymnomuraena_zebra	32.1	3.4	California_current	18.02
Gymnothorax_castaneus	32.1	4	California_current	18.02
Gymnothorax_dovii	36.2	NA	California_current	18.02
Gymnothorax_equatorialis	16.9	NA	California_current	18.02
Gymnothorax_mordax	28.9	4.5	California_current	18.02
Gymnothorax_panamensis	16.9	4	California_current	18.02
Gymnothorax_verrilli	9.8	NA	California_current	18.02
Haemulon_californiensis	7.9	NA	California_current	18.02
Halichoeres_semicinctus	8	3.3	California_current	18.02
Harengula_thrissina	3.4	3.1	California_current	18.02
Hemanthias_signifer	11.4	NA	California_current	18.02
Hemilepidotus_hemilepidotus	35.6	3.5	California_current	18.02
Hemilepidotus_spinosus	20.2	3.5	California_current	18.02
Hemiramphus_saltator	5.4	4	California_current	18.02
Hemiramphus_saltator	5.4	4	California_current	18.02
Heterodontus_francisci	41.2	3.2	California_current	18.02
Heterostichus_rostratus	11.4	3.9	California_current	18.02
Hexagrammos_decagrammus	12.5	3.6	California_current	18.02
Hexagrammos_lagocephalus	17	3.7	California_current	18.02
Hippocampus_ingens	4.6	3.3	California_current	18.02
Hippoglossina_stomata	16.1	NA	California_current	18.02
Hippoglossoides_elassodon	35.9	3.7	California_current	18.02
Hippoglossus_stenolepis	48.2	4.1	California_current	18.02
Howella_brodiei	3.3	NA	California_current	18.02
Hydrolagus_colliei	13	3.7	California_current	18.02
Hygophum_atratum	4.4	NA	California_current	18.02
Hygophum_proximum	4.4	3.2	California_current	18.02
Hygophum_reinhardtii	5.3	3.2	California_current	18.02
Hypanus_dipterurus	28.9	3.5	California_current	18.02
Hyperprosopon_anale	4.7	NA	California_current	18.02
Hyperprosopon_argenteum	3.8	3.5	California_current	18.02
Hyperprosopon_ellipticum	11.4	NA	California_current	18.02
Hypomesus_pretiosus	7.5	3.4	California_current	18.02
Hyporhamphus_rosae	1.8	NA	California_current	18.02
Hyporhamphus_rosae	1.8	NA	California_current	18.02
Hyporhamphus_unifasciatus	1.9	2	California_current	18.02
Hyporthodus_acanthistius	26.2	NA	California_current	18.02
Hypsoblennius_gentilis	6	2.7	California_current	18.02
Hypsoblennius_gilberti	9.1	3	California_current	18.02
Hypsopsetta_guttulata	8.2	3.3	California_current	18.02
Hypsypops_rubicundus	19.1	3.2	California_current	18.02
Icelinus_burchami	9.3	NA	California_current	18.02
Icelinus_cavifrons	6.5	NA	California_current	18.02
Icelinus_filamentosus	18.8	3.4	California_current	18.02
Icelinus_fimbriatus	13.4	NA	California_current	18.02
Icelinus_oculatus	12.8	NA	California_current	18.02
Icelinus_quadriseriatus	6.5	3.4	California_current	18.02
Icelinus_tenuis	10	3.6	California_current	18.02
Ichthyococcus_irregularis	0.7	NA	California_current	18.02
Icichthys_lockingtoni	10.2	3.7	California_current	18.02
Icosteus_aenigmaticus	22.3	4.5	California_current	18.02
Idiacanthus_antrostomus	5.7	3.8	California_current	18.02
Ilypnus_gilberti	2.8	NA	California_current	18.02
Isopsetta_isolepis	7.9	3.6	California_current	18.02
Istiompax_indica	31	4.5	California_current	18.02
Istiophorus_platypterus	20	4.5	California_current	18.02
Isurus_oxyrinchus	38.3	4.5	California_current	18.02
Jordania_zonope	10.8	3.4	California_current	18.02
Kajikia_audax	6.6	4.5	California_current	18.02
Kathetostoma_averruncus	8.9	4.3	California_current	18.02
Katsuwonus_pelamis	5.9	4.4	California_current	18.02
Kyphosus_analogus	11.9	2	California_current	18.02
Kyphosus_azureus	11.9	2	California_current	18.02
Kyphosus_ocyurus	15.1	3.5	California_current	18.02
Laemonema_verecundum	5.6	NA	California_current	18.02
Laemonema_verecundum	5.6	NA	California_current	18.02
Lagocephalus_lagocephalus	9.9	NA	California_current	18.02
Lamna_ditropis	12.6	4.5	California_current	18.02
Lampadena_urophaos	11.6	NA	California_current	18.02
Lampanyctus_acanthurus	10.7	NA	California_current	18.02
Lampanyctus_nobilis	10.3	3.1	California_current	18.02
Lampanyctus_steinbecki	3.4	3.1	California_current	18.02
Lampetra_ayresii	20.2	4.5	California_current	18.02
Lampris_guttatus	13.2	4.2	California_current	18.02
Leiocottus_hirundo	17.6	NA	California_current	18.02
Lepidocybium_flavobrunneum	36.2	4.3	California_current	18.02
Lepidogobius_lepidus	21.3	NA	California_current	18.02
Lepidopsetta_bilineata	19	3.2	California_current	18.02
Lepidopus_fitchi	16.1	4.1	California_current	18.02
Lepophidium_negropinna	13	NA	California_current	18.02
Lepophidium_negropinna	13	NA	California_current	18.02
Lepophidium_stigmatistium	6.4	NA	California_current	18.02
Lepophidium_stigmatistium	6.4	NA	California_current	18.02
Leptocottus_armatus	4.1	3.7	California_current	18.02
Lestidiops_pacificus	0.5	NA	California_current	18.02
Lestidiops_ringens	4	4	California_current	18.02
Lestidiops_sphyraenopsis	9.2	NA	California_current	18.02
Lethops_connectens	2.8	NA	California_current	18.02
Leuresthes_tenuis	7.1	NA	California_current	18.02
Leuresthes_tenuis	7.1	NA	California_current	18.02
Leuroglossus_stilbius	11.7	3.3	California_current	18.02
Liopropoma_fasciatum	6.1	NA	California_current	18.02
Liparis_florae	5	NA	California_current	18.02
Liparis_fucensis	4.9	3.6	California_current	18.02
Liparis_mucosus	3.6	NA	California_current	18.02
Liparis_pulchellus	9.4	3.6	California_current	18.02
Lipariscus_nanus	2.4	NA	California_current	18.02
Lipolagus_ochotensis	14	3.3	California_current	18.02
Lophiodes_caulinaris	10.5	4.5	California_current	18.02
Lophiodes_caulinaris	10.5	4.5	California_current	18.02
Lophiodes_spilurus	8.1	4	California_current	18.02
Lophiodes_spilurus	8.1	4	California_current	18.02
Loweina_rara	4	NA	California_current	18.02
Lumpenopsis_hypochroma	4.3	3	California_current	18.02
Lutjanus_argentiventris	18.5	4	California_current	18.02
Lutjanus_colorado	16.9	3.1	California_current	18.02
Lycenchelys_camchatica	6.8	NA	California_current	18.02
Lycenchelys_crotalinus	19	NA	California_current	18.02
Lycodapus_dermatinus	4.3	NA	California_current	18.02
Lycodapus_endemoscotus	5.8	NA	California_current	18.02
Lycodapus_fierasfer	5.8	NA	California_current	18.02
Lycodapus_mandibularis	7.6	NA	California_current	18.02
Lycodapus_psarostomatus	6.4	NA	California_current	18.02
Lycodes_cortezianus	17.8	NA	California_current	18.02
Lycodes_diapterus	12.3	NA	California_current	18.02
Lycodes_jugoricus	9.7	3.2	California_current	18.02
Lycodes_pacificus	9.1	3.3	California_current	18.02
Lyconema_barbatum	6.5	NA	California_current	18.02
Lyopsetta_exilis	15.9	3.4	California_current	18.02
Lythrypnus_dalli	2.8	3.2	California_current	18.02
Lythrypnus_zebra	2.5	3.2	California_current	18.02
Macroramphosus_scolopax	6.1	3.5	California_current	18.02
Magnisudis_atlantica	13	3.6	California_current	18.02
Makaira_mazara	25.2	4.5	California_current	18.02
Malacosteus_niger	6.9	3.7	California_current	18.02
Medialuna_californiensis	8.2	2.7	California_current	18.02
Melamphaes_simus	5.7	3	California_current	18.02
Melamphaes_simus	5.7	3	California_current	18.02
Melanolagus_bericoides	18.8	3.4	California_current	18.02
Melanostigma_pammelas	4.4	NA	California_current	18.02
Melichthys_niger	12.4	2.4	California_current	18.02
Menticirrhus_undulatus	7.4	3.3	California_current	18.02
Merluccius_angustimanus	8.5	NA	California_current	18.02
Merluccius_productus	22.1	4.4	California_current	18.02
Mesobius_berryi	13.5	NA	California_current	18.02
Mesobius_berryi	13.5	NA	California_current	18.02
Microgadus_proximus	7.5	3.6	California_current	18.02
Microlepidotus_inornatus	11.4	3.6	California_current	18.02
Micrometrus_aurora	7.7	2.7	California_current	18.02
Micrometrus_minimus	6.5	2.8	California_current	18.02
Microstomus_pacificus	33.5	3.2	California_current	18.02
Mobula_birostris	36.7	3.5	California_current	18.02
Mobula_japanica	13.9	3.4	California_current	18.02
Mobula_thurstoni	13.2	3.1	California_current	18.02
Mola_mola	19.5	3.7	California_current	18.02
Morone_saxatilis	14.4	4.6	California_current	18.02
Mugil_cephalus	8.4	2.5	California_current	18.02
Mugil_curema	21.1	2	California_current	18.02
Mulloidichthys_dentatus	6.8	3.7	California_current	18.02
Muraena_argus	26.2	NA	California_current	18.02
Muraena_clepsydra	26.2	NA	California_current	18.02
Muraena_lentiginosa	13.6	3.9	California_current	18.02
Mustelus_californicus	9.4	3.5	California_current	18.02
Mustelus_henlei	12.5	3.6	California_current	18.02
Mustelus_lunulatus	26.3	3.9	California_current	18.02
Mycteroperca_jordani	48.2	4.5	California_current	18.02
Myctophum_aurolaternatum	9.3	3.5	California_current	18.02
Myctophum_nitidulum	6.6	3.4	California_current	18.02
Myliobatis_californica	29.2	3.2	California_current	18.02
Myripristis_leiognathus	2.7	3.1	California_current	18.02
Myripristis_leiognathus	2.7	3.1	California_current	18.02
Myrophis_vafer	6.2	NA	California_current	18.02
Nannobrachium_idostigma	8.2	NA	California_current	18.02
Nannobrachium_nigrum	9.3	3.1	California_current	18.02
Nannobrachium_regale	14.1	3.2	California_current	18.02
Nannobrachium_ritteri	7.8	3.4	California_current	18.02
Naucrates_ductor	1.1	3.4	California_current	18.02
Nautichthys_oculofasciatus	3.6	4	California_current	18.02
Nectoliparis_pelagicus	2.3	NA	California_current	18.02
Nemichthys_scolopaceus	9.6	3.5	California_current	18.02
Neoclinus_blanchardi	6.1	NA	California_current	18.02
Neoclinus_uninotatus	3.7	3.5	California_current	18.02
Neonesthes_capensis	5.6	4	California_current	18.02
Nezumia_liolepis	10.9	NA	California_current	18.02
Nezumia_stelgidolepis	14.2	4.4	California_current	18.02
Notacanthus_chemnitzii	35.9	3.5	California_current	18.02
Notolychnus_valdiviae	1	3.1	California_current	18.02
Notorynchus_cepedianus	11.6	4.7	California_current	18.02
Notoscopelus_resplendens	8.2	3	California_current	18.02
Odontaspis_ferox	32.4	4.2	California_current	18.02
Odontopyxis_trispinosa	4.1	3.2	California_current	18.02
Oligocottus_maculosus	13.3	3.4	California_current	18.02
Oligocottus_rimensis	4.8	NA	California_current	18.02
Oligocottus_rubellio	7.3	3.2	California_current	18.02
Oligocottus_snyderi	3.1	3.1	California_current	18.02
Oncorhynchus_clarkii	11.4	3.8	California_current	18.02
Oncorhynchus_gorbuscha	8.8	4.5	California_current	18.02
Oncorhynchus_keta	10.7	3.7	California_current	18.02
Oncorhynchus_kisutch	13.8	4.2	California_current	18.02
Oncorhynchus_nerka	4.9	3.5	California_current	18.02
Oncorhynchus_tshawytscha	19.4	4.4	California_current	18.02
Oneirodes_acanthias	9.4	3.1	California_current	18.02
Ophichthus_triserialis	15.2	3.8	California_current	18.02
Ophichthus_zophochir	9.6	3.8	California_current	18.02
Ophidion_scrippsae	6	3.5	California_current	18.02
Ophidion_scrippsae	6	3.5	California_current	18.02
Ophiodon_elongatus	16	4.5	California_current	18.02
Opisthonema_libertate	5	2.9	California_current	18.02
Opisthonema_medirastre	5.4	3.2	California_current	18.02
Orthonopias_triacis	7.3	NA	California_current	18.02
Oxyjulis_californica	3.7	3.1	California_current	18.02
Oxylebius_pictus	7.5	3.4	California_current	18.02
Pallasina_barbata	7	3.2	California_current	18.02
Paralabrax_clathratus	27.8	3.9	California_current	18.02
Paralabrax_maculatofasciatus	9.6	4.2	California_current	18.02
Paralabrax_nebulifer	17	3.5	California_current	18.02
Paralichthys_californicus	28.7	4.5	California_current	18.02
Paraliparis_deani	2.8	NA	California_current	18.02
Paraliparis_rosaceus	12.4	NA	California_current	18.02
Paricelinus_hopliticus	14.1	NA	California_current	18.02
Parmaturus_xaniurus	13	3.8	California_current	18.02
Parophrys_vetulus	11.7	3.4	California_current	18.02
Peprilus_simillimus	3.3	NA	California_current	18.02
Phanerodon_atripes	11.3	NA	California_current	18.02
Phanerodon_furcatus	7.7	NA	California_current	18.02
Pholis_clemensi	3.2	NA	California_current	18.02
Pholis_ornata	6.9	3.6	California_current	18.02
Pholis_schultzi	3.2	NA	California_current	18.02
Physiculus_nematopus	12.8	3.4	California_current	18.02
Physiculus_nematopus	12.8	3.4	California_current	18.02
Physiculus_rastrelliger	12.3	NA	California_current	18.02
Physiculus_rastrelliger	12.3	NA	California_current	18.02
Phytichthys_chirus	10.8	2.6	California_current	18.02
Plagiogrammus_hopkinsii	10.8	3.4	California_current	18.02
Platichthys_stellatus	14.9	3.6	California_current	18.02
Platyrhinoidis_triseriata	14.4	3.4	California_current	18.02
Plectobranchus_evides	7.2	NA	California_current	18.02
Pleurogrammus_monopterygius	6.2	3.4	California_current	18.02
Pleuronichthys_coenosus	12.9	3.2	California_current	18.02
Pleuronichthys_decurrens	13.5	3.8	California_current	18.02
Pleuronichthys_ritteri	10.9	NA	California_current	18.02
Pleuronichthys_verticalis	13.5	3.1	California_current	18.02
Polydactylus_approximans	4.3	3.6	California_current	18.02
Polydactylus_opercularis	5.8	3.3	California_current	18.02
Porichthys_myriaster	21.9	4.3	California_current	18.02
Porichthys_notatus	15.9	4	California_current	18.02
Porichthys_notatus	15.9	4	California_current	18.02
Poroclinus_rothrocki	13.5	NA	California_current	18.02
Poromitra_crassiceps	25.5	3.1	California_current	18.02
Poromitra_crassiceps	25.5	3.1	California_current	18.02
Prionace_glauca	29.1	4.4	California_current	18.02
Prionotus_stephanophrys	16.3	3.5	California_current	18.02
Pristigenys_serrula	4.4	4	California_current	18.02
Prognathodes_falcifer	2.3	3.3	California_current	18.02
Prognichthys_tringa	1.8	NA	California_current	18.02
Prognichthys_tringa	1.8	NA	California_current	18.02
Pronotogrammus_multifasciatus	7.9	3.1	California_current	18.02
Protomyctophum_crockeri	3.3	NA	California_current	18.02
Psednos_cathetostomus	1.5	NA	California_current	18.02
Psenes_pellucidus	9.6	3.8	California_current	18.02
Psettichthys_melanostictus	8.5	4.1	California_current	18.02
Pseudobathylagus_milleri	6.3	4.2	California_current	18.02
Pseudobatos_productus	28.9	3.6	California_current	18.02
Pseudupeneus_grandisquamis	31.6	NA	California_current	18.02
Pteroplatytrygon_violacea	16	4.4	California_current	18.02
Quietula_y-cauda	3	NA	California_current	18.02
Radulinus_asprellus	10.8	NA	California_current	18.02
Radulinus_boleoides	10	NA	California_current	18.02
Radulinus_vinculus	4.8	NA	California_current	18.02
Raja_inornata	15.1	NA	California_current	18.02
Raja_rhina	41.2	NA	California_current	18.02
Raja_stellulata	47.9	4.3	California_current	18.02
Rhacochilus_vacca	8	3.4	California_current	18.02
Rhincodon_typus	140.1	3.6	California_current	18.02
Rhinogobiops_nicholsii	5	3.4	California_current	18.02
Rhizoprionodon_longurio	16	4.2	California_current	18.02
Rimicola_dimorpha	3.8	NA	California_current	18.02
Rimicola_eigenmanni	6.5	3.5	California_current	18.02
Rimicola_eigenmanni	6.5	3.5	California_current	18.02
Rimicola_muscarum	8.1	NA	California_current	18.02
Roncador_stearnsii	9.9	3.3	California_current	18.02
Rondeletia_loricata	7	3.4	California_current	18.02
Ruscarius_creaseri	5.6	NA	California_current	18.02
Ruscarius_meanyi	4.4	NA	California_current	18.02
Ruvettus_pretiosus	41.5	4.2	California_current	18.02
Sagamichthys_abei	3.3	3.1	California_current	18.02
Sarda_lineolata	11.1	4.2	California_current	18.02
Sardinops_sagax	8.6	2.8	California_current	18.02
Sargocentron_suborbitale	3.7	3.4	California_current	18.02
Sargocentron_suborbitale	3.7	3.4	California_current	18.02
Scomber_japonicus	6	3.4	California_current	18.02
Scomberomorus_sierra	7.8	4.5	California_current	18.02
Scopelengys_tristis	6.1	3.1	California_current	18.02
Scopeloberyx_robustus	13.8	3.1	California_current	18.02
Scopelogadus_bispinosus	17.4	NA	California_current	18.02
Scopelogadus_bispinosus	17.4	NA	California_current	18.02
Scorpaena_guttata	21.9	NA	California_current	18.02
Scorpaenichthys_marmoratus	8.4	3.6	California_current	18.02
Scorpaenodes_xyris	8	NA	California_current	18.02
Scytalichthys_miurus	12.5	NA	California_current	18.02
Sebastes_aleutianus	35.6	3.5	California_current	18.02
Sebastes_alutus	18.2	3.5	California_current	18.02
Sebastes_atrovirens	15.9	3.4	California_current	18.02
Sebastes_atrovirens	15.9	3.4	California_current	18.02
Sebastes_auriculatus	20.5	4	California_current	18.02
[truncated: 10,811 more rows]
