# Supplementary material for: Interannual temperature variability is a principal driver of low-frequency fluctuations in marine fish populations
Source: Commun Biol. 2022 Jan 11;5:28. doi: 10.1038/s42003-021-02960-y (PMC8752724; doi:10.1038/s42003-021-02960-y)
Supplement: Supplementary file 7 — Supplementary Data 5 [file 42003_2021_2960_MOESM7_ESM.zip]

Archive with 3 entries (3 files):
- Supplementary Data 5/Figure1_North Sea marine foodweb.R
- Supplementary Data 5/Figure5_Climate change simulations.R
- Supplementary Data 5/Notes on figures 2-4_Estimating low-frequency variablity in fish populations globally .R
