# Supplementary material for: Interannual temperature variability is a principal driver of low-frequency fluctuations in marine fish populations
Source: Commun Biol. 2022 Jan 11;5:28. doi: 10.1038/s42003-021-02960-y (PMC8752724; doi:10.1038/s42003-021-02960-y)
Supplement: Supplementary file 7 — Supplementary Data 5 [file 42003_2021_2960_MOESM7_ESM.zip › Supplementary Data 5/Figure1_North Sea marine foodweb.R]

setwd("C:/Users/sleen002/Dropbox/BIOLOGICAL MEMORY/Manuscript/Review1/Data and scripts")

# Data frame containing: (1) estimates of the abundance of large copepods (number per m2; Capuzzo et al. 2017)
# and (2) estimates of sandeels and grey gurard abundance (standardized data; from Heessen et al. 2015).
Bio<-read.csv("Data_Fig1.csv", header=TRUE)

# Data frame with March-April Sea Surface Temperature (SST) averaged over the region 0-9�E and 52-59�N (Rayner et al. 2003):
Env<-read.csv("SST_Fig1.csv", header=TRUE)

# Maximum lifespan (in years)
ls1<-3 # large copepods
ls2<-5 # sandeels
ls3<-6 # grey gurnard


#######################################
####### Autoregression models #########
#######################################

sst<-scale(Env[,2]) # Using full SST time series length here to allow maximum build up time
Bio$sst<-Env$sst[101:144]# Attaching sst data to Bio data frame (match the years for which there is abundance data)

# level 1 
red1 = sst ; for (t in 2 : length(sst)) red1[t] =   sst[t] + (((ls1-1)/ls1)*red1[t-1])
red1<-scale(red1) # Expected (low-frequency) dynamics for large copepods
Bio$red1<-red1[101:144] # Attaching model prediction to Bio data frame (match the years for which there is abundance data)

# level 2 
red2 = red1 ; for (t in 2 : length(red1)) red2[t] =   red1[t] + (((ls2-1)/ls2)*red2[t-1])
red2<-scale(red2) # Expected (low-frequency) dynamics for large sandeels
Bio$red2<-red2[101:144]

# level 3 
red3 = red2 ; for (t in 2 : length(red2)) red3[t] =   red2[t] + (((ls3-1)/ls3)*red3[t-1])
red3<-scale(red3) # Expected (low-frequency) dynamics for grey gurnard
Bio$red3<-red3[101:144]


#######################################
####### plotting results ##############
#######################################

par(mfrow = c(4, 1), mar=c(3,3,3,3)) 

# sst
plot(sst~year, data=Bio, type="l", lwd=2, col="darkred", main="sst")

# Large copepods + model prediction (red 1)
plot(scale(Large_copepods_NSER)~year, data=Bio, type="l", lwd=2, col="black", xlab="", ylab="", main="large copepods")
par(new=TRUE)
plot((red1)~year, data=Bio, type="l", lwd=2, col="darkred", xlab="", ylab="", axes=F, ylim=c(-1,4))
axis(4, las=2)
# correlations
round(cor(Bio$Large_copepods_NSER[19:44], Bio$sst[19:44],method="spearman"),2)
round(cor(Bio$Large_copepods_NSER[19:44], Bio$red1[19:44],method="spearman"),2)
cl<-smooth.spline(na.omit(Bio$Large_copepods_NSER), spar=0.5)
cl_sp<-predict(cl)$y
cor(cl_sp, Bio$red1[19:44],method="spearman")

# Sandeels + model prediction
plot(Sandeels_NSER~year, data=Bio, type="l", lwd=2, col="black", xlab="", ylab="", main="Sandeels")
par(new=TRUE)
plot(red2~year, data=Bio, type="l", lwd=2, col="darkred", xlab="", ylab="", axes=F, ylim=c(-0.5,6))
axis(4, las=2)
# correlations
round(cor(Bio$Sandeels_NSER[8:44], Bio$sst[8:44],method="spearman"),2)
round(cor(Bio$Sandeels_NSER[8:44], Bio$red2[8:44],method="spearman"),2)
cl<-smooth.spline(na.omit(Bio$Sandeels_NSER), spar=0.5)
cl_sp<-predict(cl)$y
cor(cl_sp, Bio$red2[8:44],method="spearman")

# Grey gurnard
plot(Grey_Gurnard_NSER~year, data=Bio, type="l", lwd=2, xlab="", ylab="", col="black", main="Grey gurnard")
par(new=TRUE)
plot(red3~year, data=Bio, type="l", lwd=2, col="darkred", xlab="", ylab="", axes=F, ylim=c(-1,4))
axis(4, las=2)
# correlations
round(cor(Bio$Grey_Gurnard_NSER[8:44], Bio$sst[8:44],method="spearman"),2)
round(cor(Bio$Grey_Gurnard_NSER[8:44], Bio$red3[8:44],method="spearman"),2)
cl<-smooth.spline(na.omit(Bio$Grey_Gurnard_NSER), spar=0.5)
cl_sp<-predict(cl)$y
cor(cl_sp, Bio$red3[8:44],method="spearman")
