# Supplementary material for: Interannual temperature variability is a principal driver of low-frequency fluctuations in marine fish populations
Source: Commun Biol. 2022 Jan 11;5:28. doi: 10.1038/s42003-021-02960-y (PMC8752724; doi:10.1038/s42003-021-02960-y)
Supplement: Supplementary file 7 — Supplementary Data 5 [file 42003_2021_2960_MOESM7_ESM.zip › Supplementary Data 5/Figure5_Climate change simulations.R]

library(scatterplot3d)

# life span scenarios
life1<-seq(1:2)
life2<-seq(1:3)
life3<-seq(1:5)
lifespans<-data.frame(expand.grid(life1, life2, life3))


###################################################################
############### scenario 1: increased  mean #######################
###################################################################

scenario1<-data.frame(chang=numeric(0), slopeW=numeric(0), SlopeR3=numeric(0), ACr3=numeric(0), PtoPR3=numeric(0), DPtoP=numeric(0))

change1<-seq(0,0.02, by=0.002)

for(q in 1:length(change1)){

for (i in 1:50){

# White noise time series
white<-rnorm(250, mean=0, sd=1)

for(z in 1:nrow(lifespans)){

# Autoregression models to simulate low-frequency fish population dynamics:
ls1=lifespans[z,1]
ls2=lifespans[z,2]
ls3=lifespans[z,3]
red1 = white ; for (t in 2 : length(white)) red1[t] =   white[t] + (((ls1-1)/ls1)*red1[t-1])
m1<-mean(red1)
s1<-sd(red1)
red1<-scale(red1)
red2 = red1 ; for (t in 2 : length(red1)) red2[t] =   red1[t] + (((ls2-1)/ls2)*red2[t-1])
m2<-mean(red2)
s2<-sd(red2)
red2<-scale(red2)
red3 = red2 ; for (t in 2 : length(red2)) red3[t] =   red2[t] + (((ls3-1)/ls3)*red3[t-1])
m3<-mean(red3)
s3<-sd(red3)
red3<-scale(red3)

PtoP_ref<-(max(red3[151:250])-min(red3[151:250]))

### Adding global warming trend
ch<-change1[q] # change per year
x<-seq(1:100)
y<-ch*x
wh_ch<-(y+white[151:250])
white2<-c(white[1:150], wh_ch)

# Autoregression models to simulate low-frequency fish population dynamics:
red1 = white2 ; for (t in 2 : length(white2)) red1[t] =   white2[t] + (((ls1-1)/ls1)*red1[t-1])
red1<-((red1-m1)/s1) # scaling based on mean and stdev of "population" time series derived from original random "climate" data
red2 = red1 ; for (t in 2 : length(red1)) red2[t] =   red1[t] + (((ls2-1)/ls2)*red2[t-1])
red2<-((red2-m2)/s2) # scaling based on mean and stdev of "population" time series derived from original random "climate" data
red3 = red2 ; for (t in 2 : length(red2)) red3[t] =   red2[t] + (((ls3-1)/ls3)*red3[t-1])
red3<-((red3-m3)/s3) # scaling based on mean and stdev of "population" time series derived from original random "climate" data

coefw<-summary(lm(wh_ch~seq(1:100)))$coefficients
deltaW<-coefw[2,1]
coefR3<-summary(lm(red3[151:250]~seq(1:100)))$coefficients
deltaR<-coefR3[2,1]
ACR3<-abs(ar(red3[1:150], order=1)$ar)
if (length(ACR3)<1) ACR3<-0 else ACR3<-abs(ar(red3[1:150], order=1)$ar)
PtoP<-(max(red3[151:250])-min(red3[151:250]))
deltaPtoP<-(PtoP/PtoP_ref)

it<-data.frame(chang=ch, slopeW=deltaW, SlopeR3=deltaR, ACr3=ACR3, PtoPR3=PtoP, DPtoP=deltaPtoP)
scenario1<-rbind(scenario1, it)
    }
  }
}
  

# 3D plot - Change in amplitude
col<-c("grey")
m1<-lm(DPtoP~ACr3+chang, data=scenario1)
autoC<- seq(0,1, by=0.1)
Chan<- change1
df3d<-data.frame(expand.grid(autoC, Chan))
result3d<-summary(m1)$coefficients
df3d$slope<-(result3d[1,1]+(df3d$Var1*result3d[2,1])+(df3d$Var2*result3d[3,1]))
plots<-scatterplot3d(df3d$Var1, df3d$Var2, df3d$slope, color=col, pch=15, grid=TRUE)
plots$plane3d(m1, lty.box = "solid")


###################################################################
############## scenario 2: increased variance #####################
###################################################################

scenario2<-data.frame(chang=numeric(0), slopeW=numeric(0), SlopeR3=numeric(0), ACr3=numeric(0), PtoPR3=numeric(0), DPtoP=numeric(0))

change2<-seq(1,2, by=0.1)

for(q in 1:length(change2)){
  
  for (i in 1:50){
    
    # White noise time series
    white<-rnorm(250, mean=0, sd=1)
    
    for(z in 1:nrow(lifespans)){
      
      # Autoregression models to simulate low-frequency fish population dynamics:
      ls1=lifespans[z,1]
      ls2=lifespans[z,2]
      ls3=lifespans[z,3]
      red1 = white ; for (t in 2 : length(white)) red1[t] =   white[t] + (((ls1-1)/ls1)*red1[t-1])
      m1<-mean(red1)
      s1<-sd(red1)
      red1<-scale(red1)
      red2 = red1 ; for (t in 2 : length(red1)) red2[t] =   red1[t] + (((ls2-1)/ls2)*red2[t-1])
      m2<-mean(red2)
      s2<-sd(red2)
      red2<-scale(red2)
      red3 = red2 ; for (t in 2 : length(red2)) red3[t] =   red2[t] + (((ls3-1)/ls3)*red3[t-1])
      m3<-mean(red3)
      s3<-sd(red3)
      red3<-scale(red3)
      
      PtoP_ref<-(max(red3[151:250])-min(red3[151:250]))
      
      ### Adding climate change
      ch<-change2[q] # change per year
      wh_ch<-(ch*white[151:250])
      white2<-c(white[1:150], wh_ch)
      
      # Autoregression models to simulate low-frequency fish population dynamics:
      red1 = white2 ; for (t in 2 : length(white2)) red1[t] =   white2[t] + (((ls1-1)/ls1)*red1[t-1])
      red1<-((red1-m1)/s1) # scaling based on mean and stdev of "population" time series derived from original random "climate" data
      red2 = red1 ; for (t in 2 : length(red1)) red2[t] =   red1[t] + (((ls2-1)/ls2)*red2[t-1])
      red2<-((red2-m2)/s2) # scaling based on mean and stdev of "population" time series derived from original random "climate" data
      red3 = red2 ; for (t in 2 : length(red2)) red3[t] =   red2[t] + (((ls3-1)/ls3)*red3[t-1])
      red3<-((red3-m3)/s3) # scaling based on mean and stdev of "population" time series derived from original random "climate" data
      
      coefw<-summary(lm(wh_ch~seq(1:100)))$coefficients
      deltaW<-coefw[2,1]
      coefR3<-summary(lm(red3[151:250]~seq(1:100)))$coefficients
      deltaR<-coefR3[2,1]
      ACR3<-abs(ar(red3[1:150], order=1)$ar)
      if (length(ACR3)<1) ACR3<-0 else ACR3<-abs(ar(red3[1:150], order=1)$ar)
      PtoP<-(max(red3[151:250])-min(red3[151:250]))
      deltaPtoP<-(PtoP/PtoP_ref)
      
      it<-data.frame(chang=ch, slopeW=deltaW, SlopeR3=deltaR, ACr3=ACR3, PtoPR3=PtoP, DPtoP=deltaPtoP)
      scenario2<-rbind(scenario2, it)
    }
  }
}


# 3D plot - change in amplitude
m1<-lm(DPtoP~ACr3+chang, data=scenario2)
autoC<- seq(0,1, by=0.1)
Chan<- change2
df3d<-data.frame(expand.grid(autoC, Chan))
result3d<-summary(m1)$coefficients
df3d$slope<-(result3d[1,1]+(df3d$Var1*result3d[2,1])+(df3d$Var2*result3d[3,1]))
plots<-scatterplot3d(df3d$Var1, df3d$Var2, df3d$slope, color=col, pch=15, grid=TRUE)
plots$plane3d(m1, lty.box = "solid")


###################################################################
############## scenario 3: increased mean and variance ############
###################################################################


scenario3<-data.frame(chang=numeric(0), slopeW=numeric(0), SlopeR3=numeric(0), ACr3=numeric(0), PtoPR3=numeric(0), DPtoP=numeric(0))

for(q in 1:length(change2)){
  
  for (i in 1:50){
    
    # White noise time series
    white<-rnorm(250, mean=0, sd=1)
    
    for(z in 1:nrow(lifespans)){
      
      # Autoregression models to simulate low-frequency fish population dynamics:
      ls1=lifespans[z,1]
      ls2=lifespans[z,2]
      ls3=lifespans[z,3]
      red1 = white ; for (t in 2 : length(white)) red1[t] =   white[t] + (((ls1-1)/ls1)*red1[t-1])
      m1<-mean(red1)
      s1<-sd(red1)
      red1<-scale(red1)
      red2 = red1 ; for (t in 2 : length(red1)) red2[t] =   red1[t] + (((ls2-1)/ls2)*red2[t-1])
      m2<-mean(red2)
      s2<-sd(red2)
      red2<-scale(red2)
      red3 = red2 ; for (t in 2 : length(red2)) red3[t] =   red2[t] + (((ls3-1)/ls3)*red3[t-1])
      m3<-mean(red3)
      s3<-sd(red3)
      red3<-scale(red3)
      
      PtoP_ref<-(max(red3[151:250])-min(red3[151:250]))
      
      
      ### adding climate change
      ch1<-change1[q] # change of mean per year
      x<-seq(1:100)
      y<-ch1*x
      ch2<-change2[q] # change of variance per year
      wh_ch<-(y+(ch2*white[151:250]))
      white2<-c(white[1:150], wh_ch)
      
      # Autoregression models to simulate low-frequency fish population dynamics:
      red1 = white2 ; for (t in 2 : length(white2)) red1[t] =   white2[t] + (((ls1-1)/ls1)*red1[t-1])
      red1<-((red1-m1)/s1) # scaling based on mean and stdev of "population" time series derived from original random "climate" data
      red2 = red1 ; for (t in 2 : length(red1)) red2[t] =   red1[t] + (((ls2-1)/ls2)*red2[t-1])
      red2<-((red2-m2)/s2) # scaling based on mean and stdev of "population" time series derived from original random "climate" data
      red3 = red2 ; for (t in 2 : length(red2)) red3[t] =   red2[t] + (((ls3-1)/ls3)*red3[t-1])
      red3<-((red3-m3)/s3) # scaling based on mean and stdev of "population" time series derived from original random "climate" data
      
      coefw<-summary(lm(wh_ch~seq(1:100)))$coefficients
      deltaW<-coefw[2,1]
      coefR3<-summary(lm(red3[151:250]~seq(1:100)))$coefficients
      deltaR<-coefR3[2,1]
      ACR3<-abs(ar(red3[1:150], order=1)$ar)
      if (length(ACR3)<1) ACR3<-0 else ACR3<-abs(ar(red3[1:150], order=1)$ar)
      PtoP<-(max(red3[151:250])-min(red3[151:250]))
      deltaPtoP<-(PtoP/PtoP_ref)
      
      it<-data.frame(chang=ch2, slopeW=deltaW, SlopeR3=deltaR, ACr3=ACR3, PtoPR3=PtoP, DPtoP=deltaPtoP)
      scenario3<-rbind(scenario3, it)
    }
  }
}


# 3D plot - change in amplitude
m1<-lm(DPtoP~ACr3+chang, data=scenario3)
autoC<- seq(0,1, by=0.1)
Chan<- change2
df3d<-data.frame(expand.grid(autoC, Chan))
result3d<-summary(m1)$coefficients
df3d$slope<-(result3d[1,1]+(df3d$Var1*result3d[2,1])+(df3d$Var2*result3d[3,1]))
plots<-scatterplot3d(df3d$Var1, df3d$Var2, df3d$slope, color=col, pch=15, grid=TRUE, zlim=c(0,2.5))
my.lm<-lm(DPtoP~ACr3+chang, data=scenario3)
plots$plane3d(m1, lty.box = "solid")
