# Supplementary material for: Interannual temperature variability is a principal driver of low-frequency fluctuations in marine fish populations
Source: Commun Biol. 2022 Jan 11;5:28. doi: 10.1038/s42003-021-02960-y (PMC8752724; doi:10.1038/s42003-021-02960-y)
Supplement: Supplementary file 7 — Supplementary Data 5 [file 42003_2021_2960_MOESM7_ESM.zip › Supplementary Data 5/Notes on figures 2-4_Estimating low-frequency variablity in fish populations globally .R]

# Here, lines 24-36 in the R script for figure 1 are repeated for every 1x1°grid cell 
# in the Hadley Centre Sea Surface Temperature data set (HadISST). The max life spans used 
# for each tropic level in each grid cell are based on the mean SST 
# value in that grid cell and the relationship shown in Fig S2 and Table S2.


################################################################################
########################### Reading in SST data ################################
################################################################################

# SST DATA USED: the global data set of SST data (HadISST) can be downloaded from: 
# https://www.metoffice.gov.uk/hadobs/hadisst/

# Opening downloaded NC file: 
library(ncdf4)
ncin<-nc_open("HadISST_sst.nc")
print(ncin)

dname<-"sst"
year_min<-as.Date("1870-01-01")
year_max<-as.Date("2018-09-01") # note that more recently downloaded versions of the SST data set have a different end date (this has to be adjusted here)

# Extracting latitude and longitude data
lon<-ncvar_get(ncin, "longitude")
nlon<-dim(lon)
lat<-ncvar_get(ncin, "latitude")
nlat<-dim(lat)

# Read in time data. Time is expressed in "time since" format
t<-ncvar_get(ncin, "time")
tunits<-ncatt_get(ncin, "time", "units")
Tdate <- seq(as.Date("1870-01-01"), as.Date("2018-09-01"), "months")
nt<- dim(t) #get the number of values and list them. Should match print(ncin)
nTdate <- dim(Tdate)

sst.array<-ncvar_get(ncin, dname)

# Replace fill value with NA
fillvalue<-ncatt_get(ncin, dname, "_FillValue")
sst.array[sst.array == fillvalue$value] <- NA

# Finished with input data, close ncdf
nc_close(ncin)

# Transform whole array into a data frame
sst.vec.long <- as.vector(sst.array)

# Reshape into a 12month matrix
sst.mat <- matrix(sst.vec.long, nrow = nlon * nlat, ncol = nt)

# Create a second data frame from sst.mat matrix
lonlat <- expand.grid(lon, lat)
sst.df <- data.frame(cbind(lonlat, sst.mat))
names(sst.df) <- c("lon", "lat", paste(Tdate))

# (see note at line 20) We removed last months of 2018, so that there are only complete years
sst<-sst.df[,c(1:1778)]

min(na.omit(sst[,-c(1,2)])) # what? -1000°C? I am assuming here this should be -1°C
sst[sst==(-1000)]  <-(-1)
min(na.omit(sst[,-c(1,2)]))

# Calculating annual mean SST values from monthly data
sst_annual<-data.frame(lon=sst[,1], lat=sst[,2])
time<-seq(3,ncol(sst),by=12)
for (i in 1:length(time)){
  sst_annual[,(i+2)]<-((sst[,time[i]]+sst[,(time[i]+1)]+sst[,(time[i]+2)]+sst[,(time[i]+3)]+sst[,(time[i]+4)]+sst[,(time[i]+5)]+
                          sst[,(time[i]+6)]+sst[,(time[i]+7)]+sst[,(time[i]+8)]+sst[,(time[i]+9)]+sst[,(time[i]+10)]+sst[,(time[i]+11)])/12)
}
colnames(sst_annual)[3:150]<-seq(1870,2017)


################################################################################
########################### Life span estimates ################################
################################################################################

# The life spans used for each tropic level in each grid cell is based on 
# mean SST value in that grid cell and the relationship shown in Fig S2 and Table S2:

lf<-data.frame(lon=sst[,1], lat=sst[,2])
lf$mean_sst<-rowMeans(sst[,-c(1,2)], na.rm = FALSE, dims = 1) # mean SST in each grid cell

# Expected average maximum life span at each trophic level:
lf$lf_1<-1 
lf$lf_2<-(-3.75680+(6.58708*2)+(-0.31651*lf$mean_sst))
lf$lf_3<-(-3.75680+(6.58708*3)+(-0.31651*lf$mean_sst))
lf$lf_4<-(-3.75680+(6.58708*4)+(-0.31651*lf$mean_sst))


####################################################################################
######## AUTOREGRESSIVE MODEL ESTIMATES OF LOW-FREQUENCY POPULATION DYANMICS #######
####################################################################################

# Data frames to store model predictions of low-frequency dynamics in fish populations
df_TL2<-cbind(sst[,c(1,2)], matrix(NA, ncol=148, nrow=nrow(sst)))
colnames(df_TL2)[3:150]<-seq(1870,2017)
df_TL3<-cbind(sst[,c(1,2)], matrix(NA, ncol=148, nrow=nrow(sst)))
colnames(df_TL3)[3:150]<-seq(1870,2017)
df_TL4<-cbind(sst[,c(1,2)], matrix(NA, ncol=148, nrow=nrow(sst)))
colnames(df_TL4)[3:150]<-seq(1870,2017)

# Data frame to store autocorrelation values for each model prediction as well as in the SST data
AC<-data.frame(lon=sst[,1], lat=sst[,2], ar1=NA, ar2=NA, ar3=NA, ar4=NA, ar_sst=NA)

# Model predictions of low-frequency variability in fish populations for each 1x1°grid cell:
for (i in 1:nrow(sst_annual)){
  
  white<-scale(as.numeric(sst_annual[i,-c(1,2)]))
  if (length(na.omit(white))<1) {next} 
  
  ar_0<-ar(white, order=1)$ar
  if (length(ar_0)<1) AC[i,7]<-0 else AC[i,7]<-ar_0
  
  # level 1 (in this case: level 1 ==  the SST data, as lf is set to 1, so this step can be removed)
  ls1<-lf$lf_1[i]
  red1 = white ; for (t in 2 : length(white)) red1[t] =   white[t] + (((ls1-1)/ls1)*red1[t-1])
  red1<-scale(red1)
  ar1<-ar(red1, order=1)$ar
  if (length(ar1)<1) ar1<-0 else ar1<-ar(red1, order=1)$ar
  AC[i,3]<-ar1
  
  # level 2
  ls2<-lf$lf_2[i]
  if (ls2<1) ls2=1 else ls2=lf$lf_2[i] # lifespans <1 are set to 1
  red2 = red1 ; for (t in 2 : length(red1)) red2[t] =   red1[t] + (((ls2-1)/ls2)*red2[t-1])
  red2<-scale(red2)
  df_TL2[i,c(3:150)]<-red2
  ar2<-ar(red2, order=1)$ar
  if (length(ar2)<1) ar2<-0 else ar2<-ar(red2, order=1)$ar
  AC[i,4]<-ar2
  
  # level 3
  ls3<-lf$lf_3[i]
  if (ls3<1) ls3=1 else ls3=lf$lf_3[i]
  red3 = red2 ; for (t in 2 : length(red2)) red3[t] =   red2[t] + (((ls3-1)/ls3)*red3[t-1])
  red3<-scale(red3)
  df_TL3[i,c(3:150)]<-red3
  ar3<-ar(red3, order=1)$ar
  if (length(ar3)<1) ar3<-0 else ar3<-ar(red3, order=1)$ar
  AC[i,5]<-ar3
  
  # level 4
  ls4<-lf$lf_4[i]
  if (ls4<1) ls4=1 else ls4=lf$lf_4[i]
  red4 = red3 ; for (t in 2 : length(red3)) red4[t] =   red3[t] + (((ls4-1)/ls4)*red4[t-1])
  red4<-scale(red4)
  df_TL4[i,c(3:150)]<-red4
  ar4<-ar(red4, order=1)$ar
  if (length(ar4)<1) ar4<-0 else ar4<-ar(red4, order=1)$ar
  AC[i,6]<-ar4
  
}

#write.csv(df_TL2, "Mod_fish_TL2_1870-2017.csv")
#write.csv(df_TL3, "Mod_fish_TL3_1870-2017.csv")
#write.csv(df_TL4, "Mod_fish_TL4_1870-2017.csv")
#write.csv(AC, "AC_in_Mod_fish.csv")


# The script above was repeated using gridded marine NPP estimates (in stead of SST)
# from http://sites.science.oregonstate.edu/ocean.productivity/custom.php
# (see results in figure S3)


#########################################################################
#################### NOTES ON FIGURE 2-4 ################################
#########################################################################

# In figure 2, estimated average autocorrelation in fish populations are plotted 
# for each trophic level, using the data stored in the data frame "AC".

# In figure 3 en 4, model predictions of low-frequency variability in fish 
# populations (the data stored in df_TL2, df_TL3 and df_TL24) are examined per 
# large marine ecosystem (LME; https://www.lmehub.net/). The dominant (modeled)
# low-frequency pattern in each LME was extracted for each trophic level using 
# PCA analysis ("prcomp()"). The first principle component was also taken 
# for the available FAO landings data in each LME. The R-script used to obtain 
# landings data can be found at https://rpubs.com/joyceongjl/catchAR1.
# Next, PCs of model predictions and landings were correlated for each 
# trophic level in each LME. 
